# Supplementary material for: Toward Sustainable Lagoon Wastewater Treatment: A Review of Nutrient Management Technologies and Their Suitability for Small Communities
Source: ACS ES T Water. 2025 Oct 2;5(11):6200–16. doi: 10.1021/acsestwater.5c00757 (PMC12624740; doi:10.1021/acsestwater.5c00757)
Supplement: Supplementary file 2 [file ew5c00757_si_002.xlsx]

## Sheet: Title Page
Toward Sustainable Lagoon-Based Wastewater Treatment: A Review of Nutrient Management Technologies and Their Suitability for Small Communities
Denis S. Ruto (a), Ziya S. Jang (b), Pablo K. Cornejo (c), Harold L. Leverenz (b), and Kevin D. Orner (a,*)
Affliations
a. Wadsworth Department of Civil and Environmental Engineering, West Virginia University, Morgantown, WV, USA
b. Department of Civil and Environmental Engineering, Univesity of California - Davis, CA, USA
c. Department of Civil and Environmental Engineering, California State University, Chico, CA, USA
*Corresponding author: kevin.orner@mail.wvu.edu
Contents
Table S1: Nutrient Management Technologies	Bibliographic records and key literature on nutrient management technologies applicable to lagoon wastewater treatment systems.
Table S2: PRISMA	Preferred Reporting Items for Systematic Reviews and Meta-Analyses (PRISMA): Breakdown of manuscript selection process
Table S3: Performance of Underlying Technologies	Nutrient removal performance of underlying technologies
Table S4: Suitability Criteria	Criteria for evaluating nutrient management technology suitability for a small community
Table S5: AHP Matrix	Analytic Hierarchy Process (AHP) pairwise comparison matrix
Table S6: Suitability Index	Framework for determining the suitability index for each technology

## Sheet: Table S1 Nutrient Management Te
Table S1: Nutrient Management Technologies
This table provides an overview of various technologies applicable to nutrient management in lagoon wastewater treatment systems. It includes bibliographic details (title, authors, year, journal) and key attributes of each technology, such as its name, description, process classification, phase of development, and installation type. Technologies are categorized based on their underlying technolog…
Title	Authors	Year	Journal	Technology	Description	Process Classification	Phase of development	Installation	Underlying technology	Nutrient removal mechanism	Ammonia-removal	TN-removal rates	TP-removal rates
Chemical Processing of Wastewater for Nutrient Removal	Rolf Eliassen, George Tchobanoglous	1968	Journal (Water Pollution Control Federation), Vol. 40, No. 5, Research Supplement to: 40, 5, Part II (May,1968), pp. R171-R180	Ammonia stripping	Ammonia stripping	Chemical	Full-scale	Add-on	Ammonia stripping	Ammonia stripping	80 - 98%
				Ion exchange	Ion exchange	Chemical	Full-scale	Add-on	Ion exchange	Ion exchange	80 - 92%		86 - 98%
				Electrodialysis	Electrodialysis	Chemical	Full-scale	Add-on	Electrodialysis	Electrodialysis	30 - 50%		30 - 50%
				Electrochemical treatment	Electrochemical treatment	Chemical	Full-scale	Add-on	Electrochemical treatment	Electrochemical treatment	80 - 85%		81 - 85%
				Chemical precipitation	Chemical precipitation	Chemical	Full-scale	Add-on	Chemical precipitation	Chemical precipitation			88 - 95%
				Chemical precipitation with filtration	Chemical precipitation with filtration	Chemical	Full-scale	Add-on	Chemical precipitation with filtration	Chemical precipitation			95 - 98%
				Adsorption	Adorption	Chemical	Full-scale	Add-on	Adsorption	Adsorption			0.99
Chemical coagulation of effluents from municipal waste stabilization ponds	Shindala, A.; Stewart J.	1971	Water & Sewage Works	Chemical coagulation	Using aluminium sulfate (alum) to remove nitrogen and phosphorus.	Chemical	Bench-scale	Add-on	Chemical precipitation	Chemical precipitation		0.7	0.934
Nutrient removal by water hyacinth	H.H Rogers and D. E. Davis	1972	Weed Science; DOI: 10.1017/S0043174500036055	Water hyacinths	Nutrient removal by water hyacinth	Biological	Bench-scale	In-lagoon	Phytoremediation	Plant-uptake		0.45	0.97
Growth of Spirulina maxima algae in effluents from secondary waste-water treatment plants	Kosaric N, Nguyen HT, Bergougnou MA	1974	Biotechnol Bioeng 16:881–896	Microalgae-based system	Microalgae-based system	Biological	Bench-scale	Add-on	Algal biofilm	Algal-bacterial symbiosis		80-100%	85-100%
Nutrient removal by water hyacinth	Cornwell, D.A.; Zoltek Jr., J.; Patrinely, C.D.	1977	Journal (Water Pollution Control Federation) , Jan., 1977, Vol. 49, No. 1 (Jan., 1977), pp. 57-65	Water hyacinths	Water hyacinth for nutrient removal	Biological	Full-scale	In-lagoon	Phytoremediation	Plant-uptake	0.207		0.173
Nutritional composition of water hyacinths grown on domestic sewage	Wolverton, B.C., MacDonald, R.C.	1978	Econ. Bot. 32 (4), 363–370.	Water hyacinths	Utilization of water hyacinths in domestic sewage to remove nutrients	Biological	Full-scale	In-lagoon	Phytoremediation	Plant-uptake		> 90%	> 40%
Implications of Overland Flow for Municipal Waste Management	M. R. Overcash	1978	Journal (Water Pollution Control Federation) Vol. 50, No. 10 (Oct., 1978), pp. 2337-2347 (11 pages)	Overland flow system	Overland flow system	Physical	Full-scale	Add-on	Infiltration	Infiltration	94 - 87%	45 - 88%	35 - 84%
Ammonia Nitrogen Removal in Facultative Wastewater Stabilization Ponds	Abraham Pano, E. Joe Middlebrooks	1982	Journal (Water Pollution Control Federation), Vol. 54, No. 4 (Apr., 1982), pp. 344-351	Facultative pond	Facultative pond with maturation pond in series	Biological	Full-scale	Add-on	Maturation pond	Algal-bacterial uptake and sedimention	53.3 - 61.6%
Ammonia and total Kjeldahl nitrogen removal in aerated lagoons	Pano, A.; Middlebrooks, E.J.	1982	Water Science and Technology	Mechanical aeration	Ammonia and total Kjeldahl nitrogen removal in aerated lagoons	Biological	Full-scale	In-lagoon	Aeration	Ammonia volatilization, nitrification & enhanced microbial processes	87 - 94%
Nitrogen Dynamics in Waste Stabilization Ponds	Raymond A. Ferrara, Cem B. Avci	1982	Journal (Water Pollution Control Federation), Vol. 54, No. 4 (Apr., 1982), pp. 361-369	Maturation pond	Maturation pond	Biological	Full-scale	Add-on	Maturation pond	Algal-bacterial uptake and sedimention	0.97	0.8	0.48
Ammonia Nitrogen Removal in Facultative Wastewater Stabilization Ponds	Abraham Pano and E. Joe Middlebrooks	1982	Journal (Water Pollution Control Federation) Vol. 54, No. 4 (Apr., 1982), pp. 344-351	Maturation pond	Maturation pond	Biological	Full-scale	Add-on	Maturation pond	Algal-bacterial uptake and sedimention	19.3 - 97.5%
Efficiency of nitrogen removal in a simulated overland flow wastewater treatment system	R.L. Chen, W.H. Patrick Jr.	1981	Journal of Environmental Quality, 10 (1) (1981), pp. 98-103	Overland flow system	Overland flow system	Physical	Full-scale	Add-on	Infiltration	Infiltration	0.79	0.7	0.56
Nitrogen removal in lagoons	Middlebrooks, E.Joe; Pano, Abraham	1983	Water Res. Vol. 17, No. 10, pp. 1369 1378	Aeration	Aeration in lagoons	Biological	Full-scale	Add-on	Aeration	Ammonia volatilization, nitrification & enhanced microbial processes	51 - 100%
The performance of tertiary treatment ponds and the role of algae, macrophytes, and zooplankton in the waste treatment process	B. D. Mitchell and W. D. Williams	1983	Australian Water Resources Council occasional papers series.	Tertiary treatment pond with floating algal mats and submerged macrophytes	The performance of tertiary treatment ponds and the role of algae, macrophytes, and zooplankton in the waste treatment process	Biological	Full-scale	Add-on	Phytoremediation	Plant-uptake		0.88	0.53
Nitrogen removal in wastewater ponds	Reed, Sherwood C	1984	Hanover, N.H. : U.S. Army Cold Regions Research and Engineering Laboratory, 1984	Aeration	Aeration in lagoons	Biological	Full-scale	Add-on	Aeration	Ammonia volatilization, nitrification & enhanced microbial processes		> 80%
Treatment of Agro-Industrial Wastes Using Water Hyacinth	John, C.K.	1985	Water Science and Technology; London Vol. 17, Iss. 4-5, (Apr 1985): 781-790.	Water hyacinths	Water hyacinth	Biological	Full-scale	In-lagoon	Phytoremediation	Plant-uptake	0.83
Uptake of Phosphorus and Nitrogen by Myriophyllum aquaticum (Velloza) Verd. Growing in a Wastewater Treatment System	Peter M. Nuttall	1985	Aust. J. Mar. Freshw. Res., 1985, 36, 493-507	Phytoremediation	Aquatic macrophyte M. aquaticum to remove nitrogen and phosphorus from secondarily-treated wastewater effluent	Biological	Pilot-scale	Add-on	Phytoremediation	Plant-uptake	0.41	0.17	0.042
Simultaneous denitrifcation with nitrifcation in single-channel oxidation ditches.	Rittmann BE, Langeland WE	1985	J Water Pol_x0002_lut Control Fed 57:300–30	Oxidation ditch	Oxidation ditch	Biological	Pilot-scale	Add-on	Suspended growth	Microbial processes		0.78
Effects of maturation on the characteristics of wastewater stabilization pond sludges	Carre, J.; Baron, D.	1987	Waste Stab Ponds, Proc of an IAWPRC Spec Conf, June 29, 1987 - July 2, 1987	Maturation	Maturation pond	Biological	Full-scale	Add-on	Maturation pond	Algal-bacterial uptake and sedimention		0.7	0.75
The use of periphyton communities for nutrient removal from polluted streams.	Vymazal, J.,	1988	Hydrobiologia 166 (3), 225–237.	Periphyton communities	Complex mixture of algae, cyanobacteria, heterotrophic microbes, and detritus that is attached to submerged surfaces in most aquatic ecosystems	Biological	Full-scale	In-lagoon	Attached growth	Biofilm processes	0.8		0.7
Ammonia Nitrogen Removal in Attached‐Growth Ponds	H. K. Shin and Chongrak Polprasert	1988	Journal of Environmental Engineering Volume 114, Issue 4 Aug 1988 Pages737-984	Attached-growth waste stabilization ponds (AGWSP)	Installation of artificial attached-growth media. The attached-growth media serves as a habitat for the growth of bacteria and algae, thus increasing the total potential pond biomass.	Biological	Bench-scale	In-lagoon	In-lagoon attached growth	Biomass assimilation	72 - 79%
Ammonia nitrogen removal in attached-growth ponds	Shin, H.K.; Polprasert, C.	1988	J. Environ. Eng., 1988, 114(4): 846-863	Attached growth ponds	Attached growth ponds	Biological	Full-scale	In-lagoon	Attached growth	Biomass assimilation	45 - 60%
Fixed Bed Nitrification as a Potential Means of Enhancing Nitrogen Removal Rates in a Sewage Lagoon	Constable, J.D.; Scott, P.H.; Connor, M.A.	1989	Environmental Science	Fixed-bed reactor	Fixed bed nitrification	Biological	Full-scale	Add-on	Attached growth	Biomass assimilation		0.92
Influence of thermal stratification on the behaviour of a deep wastewater stabilization pond	Llorens, M.; Saez, J.; Soler, A.	1992	Water Research	Deep lagooning	Thermo-stratification aided nutrient removal	Biological	Full-scale	In-lagoon	Deep pond stratification	Biomass assimilation + sedimentaion	38.8 - 99.9%		42.2 - 92.9%
Comparison of the purifying efficiency of high rate algal pond with stabilization pond	Picot, B.; Bahlaoui, A.; Moersidik, S.; Baleux, B.; Bontoux, J.	1992	Proceedings of the IAWPRC Specialised Conference on Wastewater Management in Coastal Areas, March 31, 1992 - April 2, 1992	High-rate algal pond	High-rate algal ponds	Biological	Pilot-scale	Add-on	Algal biofilm	Algal-bacterial symbiosis	0.76		0.42
Waste stabilization ponds: A viable alternative for small community treatment systems	Mara, D.D.; Mills, S.W.; Pearson, H.W.; Alabaster, G.P.	1992	Water and Environment JournalVolume 6, Issue 1Feb 1992 Pages1-116	Algal biofilm	Algal biofilm in facultative pond	Biological	Full-scale	Add-on	Algal biofilm	Algal-bacterial symbiosis	0.75	0.95	0.6
Waste stabilization ponds: A viable alternative for small community treatment systems	Mara, D.D.; Mills, S.W.; Pearson, H.W.; Alabaster, G.P.	1992	Water and Environment JournalVolume 6, Issue 1Feb 1992 Pages1-116	Chemical precipitation	Chemical precipitation using ferric chloride	Biological	Full-scale	Add-on	Chemical precipitation	Chemical precipitation			1
Pilot waste-stabilization pond in Tanzania	Yhdego, M.	1992	J. Environ. Eng., 1992, 118(2): 286-296	Facultative pond	Facultative pond	Biological	Full-scale	In-lagoon	Facultative pond	Biomass assimilation + sedimentaion	0.892
Coupling of reed bed filters and ponds: An example in France	Lienard, A.; Boutin, C.; Bois, R.	1992	Water Science and Technology; London Vol. 28, Iss. 10, (Nov 1993): 159-167.	Reed bed filter	Reed bed filter	Biological	Full-scale	Add-on	Phytoremediation	Plant-uptake		0.35	0.55
Treatment of Wastewater by Stabilization Ponds – Application to Tunisian Conditions	A. Ghrabi; M. Ferchichi; C. Drakidès	1993	Water Sci Technol (1993) 28 (10): 193–199. https://doi.org/10.2166/wst.1993.0231	Maturation ponds	A series of four pilot-scale stabilization ponds	Biological	Pilot-scale	Add-on	Maturation pond	Algal-bacterial uptake and sedimention	> 50%
Coupling of Reed Bed Filters and Ponds: An Example in France	A. Lienard, Catherine Boutin, R. Bois	1993	Water Science & Technology 28(10) June 1993 DOI:10.2166/wst.1993.0225	Coupling of reed bed filters to lagoon poods	Macrophyte beds filters coupled to lagoon ponds	Biological	Pilot-scale	Add-on	Phytoremediation	Plant-uptake, filteration & microbial processes		0.35	0.55
Treatment of wastewater by stabilization ponds - Application to Tunisian conditions	Ghrabi, A.; Ferchichi, M.; Drakides, C.	1993	Proceedings of the 2nd International Conference on Design and Operation of Small Wastewater Treatment Plants, June 28, 1993 - June 30, 1993	Maturation ponds	Coupling maturation ponds to facultative lagoons for nutrient removal	Biological	Full-scale	Add-on	Maturation pond	Algal-bacterial uptake and sedimention	> 50%
Intermittent aeration for nitrogen removal in small aerated lagoon	Koottatep, S.; Leesanga, C.; Araki, H.	1993	Proceedings of the 2nd International Conference on Design and Operation of Small Wastewater Treatment Plants, June 28, 1993 - June 30, 1993	Intermittent aeration	Intermittent aeration for 12-hour cycle for nitrogen removal	Biological	Full-scale	In-lagoon	Aeration	Ammonia volatilization, nitrification & enhanced microbial processes		0.45
Use of water hyacinth (Eichhornia crassipes) in upgrading small agroindustrial wastewater treatment plants	Yeoh, B.G.	1993	Proceedings of the 2nd International Conference on Design and Operation of Small Wastewater Treatment Plants, June 28, 1993 - June 30, 1993	Water hyacinths	Use of water hyacinths for nutrient removal	Biological	Full-scale	In-lagoon	Phytoremediation	Plant-uptake	0.537	0.688
Treatment of wastewater by stabilization ponds - application to Tunisian conditions.	Ghrabi, A.; Ferchichi, M.; Drakides, C.	1993	Water Science and Technology 1993 28(10):193-199.	Facultative pond	Facultative pond	Biological	Full-scale	In-lagoon	Facultative pond	Biomass assimilation + sedimentaion	>50%
Removal of nitrogen and phosphorus by high rate algal pond system	El Halouani, H.; Picot, B.; Casellas, C.; Pena, G.; Bontoux, J.	1993	Revue des Sciences de l'Eau,1993	High rate algal pond	High-rate algal ponds	Biological	Full-scale	Add-on	Algal biofilm	Algal-bacterial symbiosis	0.6		0.25
Simultaneous nitri_x0002_fcation and denitrifcation using immobilized microorganisms	Santos VA, Tramper J, Wijfels RH	1993	Biomater Artif Cells Immobilization Biotechnol 21:317–322	MBBR immobilized carriers	MBBR immobilized carriers	Biological	Pilot-scale	Add-on	Attached growth	Microbial processes
Ecoclimatic influence on waste stabilization ponds (WSP) efficiencies: Case study of the Sesimbra system	Mendes, B.S.; Do Nascimento, M.J.; Pereira, M.I.; Bailey, G.; Lapa, N.; Morais, J.; Oliveira, J.S.	1994	Water Science and Technology	Maturation pond	Combination of anaerobic, facultative and maturation pond	Biological	Full-scale	Add-on	Maturation pond	Algal-bacterial uptake and sedimention	0.89	0.62	0.67
Enhanced nutrient removal in high-rate ponds	Yakup Nurdogan, William J. Oswald	1995	Wat. Sci. Tech. Vol. 31, No. 12, pp 33 - 43, 1995	Coupling of high rate ponds with autoflocculation using lime for tertiary treatmentfor tertiary treatment	Coupling of high rate ponds with autoflocculation using lime for tertiary treatment	Biological	Pilot-scale	Add-on	High-rate ponds with autoflocculation	Biomass assimilation + chemical precipitation		> 90%	> 90%
Nitrogen removal in pond systems with different configurations and geometries	S.A. Silva, R. de Oliveira, J. Soares, D.D. Mara, H.W. Pearson	1995	Water Science and Technology Volume 31, Issue 12, 1995, Pages 321-330	Maturation pond with different configurations and geometries	Maturation pond	Biological	Pilot-scale	Add-on	Maturation pond	Algal-bacterial uptake and sedimention	>90%
Nitrogen removal from waste treatment pond or activated sludge plant effluents with free-surface wetlands	Alexander J. Horne	1995	Water Science and Technology Volume 31, Issue 12, 1995, Pages 341-351	Nitrogen removal using free-surface wetlands	Nitrogen removal using free-surface wetlands	Biological	Pilot-scale	Add-on	Constructed wetland	Biomass assimilation + filtration + plant uptake		0.95
Purification by a natural waste stabilization pond: Influence of weather and ageing on treatment quality and sediment thickness	Schetrite, S.; Racault, Y.	1995	Wat. Sci. Tech. Vol. 31, No. 12, pp 191 - 200, 1995	Maturation pond	Facultative lagoon with three cells in series including a maturation pond	Biological	Full-scale	Add-on	Maturation pond	Algal-bacterial uptake and sedimention		0.75	30-75%
Ammonia elimination processes in stabilisation and high-rate algae pond systems	Gomez, E.; Casellas, C.; Picot, B.; Bontoux, J.	1995	Wat. Sci. Tech. Vol. 31, No. 12, pp 303-312, 1995	High-rate algal pond system	Ammonia removal using high-rate algal pond system	Biological	Full-scale	Add-on	Algal biofilm	Algal-bacterial symbiosis	68.2-76%
An operational survey of a natural lagoon treatment plant combining macrophytes and microphytes basins	Vandevenne, L.	1995	Wat. Sci. Tech. Vol. 32, No. 3, pp 79-86, 1995	Macrophyte and microphyte basins	Lagoon coupled to macrophyte and microphyte basins in series	Biological	Full-scale	Add-on	Phytoremediation	Plant-uptake		0.42	0.35
Phosphorus removal in ponds	Rao Y. Surampalli, Shankha K. Banerji, Charles J. Pycha, Ernesto R. Lopez	1995	Water Science and Technology Volume 31, Issue 12, 1995, Pages 331-339	Chemical precipitation	Chemical precipitation using aluminium sulfate (alum), ferrous and ferric chloride, lime, and various polymers	Biological	Full-scale	Add-on	Chemical precipitation	Chemical precipitation			0.8945
Efficiency of removal in stabilization ponds I. Influence of climate	Mendes, Benilde S; do Nascimento, M Jenny; Pereira, M Irene; Bailey, Gerard; Lapa, Nuno	1995	Water Science and Technology; London Vol. 31, Iss. 12, (Jun 1995): 219-229.	Maturation pond	Maturation pond	Biological	Full-scale	Add-on	Maturation pond	Algal-bacterial uptake and sedimention	0.57	0.49	0.39
Enhanced nutrient removal in high-rate ponds	Nurdogan, Yakup; Oswald, William J.	1995	Water Science and Technology Vol. 31, Iss. 12, (Jun 1995): 33-43.	High rate algal pond	High-rate algal ponds	Biological	Full-scale	Add-on	Algal biofilm	Algal-bacterial symbiosis	85.2. +/- 4%		0.462
Nitrogen removal in pond systems with different configurations and geometries	Silva, S.A.; De Oliveira, R.; Soares, J.; Mara, D.D.; Pearson, H.W.	1995	Water Science and Technology; London Vol. 31, Iss. 12, (Jun 1995): 321-330.	Maturation pond	Maturation pond	Biological	Full-scale	Add-on	Maturation pond	Algal-bacterial uptake and sedimention	>90%
Wastewater treatment by stabilization pond: marrakesh experiment	N. Ouazzani, K. Bouhoum, L. Mandi, L. Bouarab, Kh. Habbari, F. Rafiq, B. Picot, J. Bontoux, J. Schwartzbrod	1995	Water Science and Technology Volume 31, Issue 12 ,1995, Pages 75-80	Water hyacinths	Water hyacinth	Biological	Bench-scale	In-lagoon	Phytoremediation	Plant-uptake	0.6		0.8
Nitrogen removal from waste treatment pond or activated sludge plant effluents with free surface wetlands	Alexander J. Home	1995	Wat. Sci. Tech. Vol. 31, No. 12, pp. 341-351,1995.	Advanced tertiary high rate pond	Advanced tertiary high rate pond	Biological	Pilot-scale	Add-on	Algal biofilm	Algal uptake	88% - 92%
				Advanced integrated pond system	Advanced integrated pond system	Biological	Pilot-scale	Add-on	Algal biofilm	Algal uptake	0.92
				French stabilization pond	French stabilization pond	Biological	Full-scale	Add-on	Stabilization	Bioogical oxidation	0.44
				Wetland	Wetland	Biological	Full-scale	Add-on	Phytoremediation	Plant-uptake
Performance analysis of a full-scale duckweed-covered sewage lagoon.	Alaerts, G.J., Mahbubar, R., Kelderman, P.,	1996	Water Res. 30 (4), 843–852	Duckweed covered sewage lagoon	Application of duckweed for nutrient removal in lagoon wasterwater treatment	Biological	Full-scale	In-lagoon	Phytoremediation	Plant-uptake	0.99		70-80%
Phosphorus removal from wastewater using an algal turf scrubber.	Craggs, R.J., Adey, W.H., Jenson, K.R., 1996	1996	Water Sci. Technol. 33 (7), 191–198.	Algal turf scrubbers	Algal turf scrubbers	Biological	Pilot-scale	Add-on	Biofiltration	Filteration & biofilm processes			0.46
Recycling nutrients from municipal wastewater	Brace H. Boydena, Abdellah A. Rababah	1996	Desalination 106 (1996) 24 l-246	Commercial hydroponic system (recirculating); plant: Mignonette green lettuce	A commercial hydroponic system is being adapted for studying the potential recycling of nutrients from settled primary domestic wastewater to produce value-added crops.	Biological	Pilot-scale	Add-on	Hydroponic system	Plant-uptake		0.8	0.77
Seasonal development of phytoplankton and zooplankton in high rate algal ponds.	Canovas, S., Picot, B., Casellas, C., 199	1996	Water Sci. Technol. 33 (7), 199–206	High-rate algal ponds	High-rate algal ponds	Biological	Full-scale	Add-on	Algal biofilm	Algal-bacterial symbiosis		0.9
The design of living technologies for waste treatment.	Todd, J., Josephson, B.,	1996	Ecol. Eng. 6, 109–136.	Living machines	Living machines	Biological	Full-scale	Add-on	Phytoremediation	Plant-uptake
The role of plants in ecologically engineered wastewater treatment systems.	Peterson, S.B., Teal., J.M	1996	Ecol. Eng. 6 (1-3), 137–148	Solar aquatic system	Solar aquatic system	Biological	Pilot	Add-on	Phytoremediation	Plant-uptake		0.68
Melbourne waters wastewater treatment lagoons: Design modifications to reduce odours and enhance nutrient removal	Brian Hodgson, Peter Paspaliaris	1996	Water Science and Technology, Volume 33, Issue 7, 1996, Pages 157-164	Nitrogen removal through hybrid aeration and algal biofilm	Nitrogen is removed by ammonification followed by either nitrification/denitrification, or algal growth which is grazed by zooplankton	Biological	Full-scale	In-lagoon	Hybrid aeration and algal biofilm	Algal uptake		> 90%
Investigation of partial and full nitrification characteristics of fertilizer wastewaters in a submerged biofilm reactor	Ferhan Çeçen	1996	Water Science and Technology Volume 34, Issue 11, 1996, Pages 77-85	Upflow submerged biofilm reactor	Upflow submerged biofilm reactor	Biological	Bench-scale	Add-on	Upflow submerged biofilm reactor	Bioassimilation	>99%
Advanced integrated wastewater pond systems for nitrogen removal	F. Bailey Green, L.S. Bernstone, T.J. Lundquist, W.J. Oswald	1996	Water Science and Technology, Volume 33, Issue 7, 1996, Pages 207-217	Advanced integrated wastewater pond system	Lagoon system that incorporates anaerobic ponds, advanced facultative ponds, algal high rate pond, algal treatment, settling ponds, maturation ponds, recirculation of oxygenated water return, DAF and sand filter	Biological	Full-scale	Add-on	Advanced Integrated Wastewater Pond System	Plant-uptake, filteration & microbial processes		85 - 98%
Investigation of partial and full nitrification characteristics of fertilizer wastewaters in a submerged biofilm reactor	Ferhan Çeçen	1996	Water Science and Technology Volume 34, Issue 11, 1996, Pages 77-85	Nitrogen removal using an upflow submerged biofilm reactor	Nitrogen removal using an upflow submerged biofilm reactor	Biological	Bench-scale	Add-on	Attached growth	Biofilm processes	0.33
Constructed wetlands for wastewater treatment in the Czech Republic the first 5 years experience	Jan Vymaza	1996	Water Science and Technology, Volume 34, Issue 11, 1996, Pages 159-164	Contructed wetlands	Constructed wetlands for tertiary treatment	Biological	Full-scale	Add-on	Constructed wetland	Plant-uptake, filteration & microbial processes		<60%	<60%
Biofilters for water reuse in aquaculture	D.H. Abeysinghe, A. Shanableh, B. Rigden	1996	Water Science and Technology, Volume 34, Issue 11, 1996, Pages 253-260	Submerged flow biofilters for nutrient removal	Submerged flow biofilters for nutrient removal	Biological	Bench-scale	Add-on	Biofiltration	Filteration & biofilm processes	>99%	0.4	0.4
Nitrogen removal in baffled waste stabilization ponds	Muttamara, S.; Puetpaiboon, U.	1996	Wat. Sci. Tech. Vol. 33, No. 7, pp 173-181, 1996	Baffled waste stabilization pond	Use of baffles which increased biofilm and biomass concentrations	Biological	Pilot-scale	In-lagoon	Baffles	Bioassimilation	0.9	0.65
Influence of environmental parameters on biomass production and nutrient removal in a high rate algal pond operated by continuous culture	Cromar, N.J.; Fallowfield, H.J.; Martin, N.J.	1996	Wat. Sci. Tech. Vol. 34, No. 11, pp 133-140, 1996	High-rate algal ponds	Nutrient removal using high-rate algal ponds operated by continuous culture	Biological	Full-scale	Add-on	Algal biofilm	Algal-bacterial symbiosis		46.2 % +/-18.7	0.34
Improved performance and increased applicability of waste stabilisation ponds by pretreatment in a UASB reactor	Cavalcanti Catunda, Paula Frassinetti; Van Haandel, Adrianus C.	1996	Wat. Sci. Tech. Vol. 33, No. 7, pp 147-156, 1996	Pre-treatment using UASB	Pretreatment using UASB reduced organic loading. Subsequent ponds act as maturation ponds. Clear effluent promotes photosynthesis. Ammonia is removed by stripping (desorption of gaseous ammonia). High pH promotes phoshate precipitation.	Biological	Full-scale	Pre-lagoon	Anaerobic pre-treeatment	Microbial uptake	>90%	>90%	>90%
Management of domestic wastewater for reuse in irrigation	Vazquez-Montiel, Oscar; Horan, Nigel J.; Mara, Duncan D.	1996	Wat. Sci. Tech. Vol. 33, No. 7, pp 355 - 362, 1996	Land application	Effluent from aerated and facultative lagoon used for irrigation of maize crop. N-removal is by crop uptake and P-removal by soil processes	Biological	Full-scale	Add-on	Land application	Infiltration	21 - 28%		1.6 - 2.9%
Performance evaluation of overland flow wastewater treatment system under winter and summer conditions	Surampalli, R.Y.; Chou, S.C.; Banerji, S.K.	1996	Journal of Cold Regions Engineering; Vol. 10, No. 4 December 1996, pp 163 - 177	Overland flow system	Coupling an aerated + facultative + maturation lagoon to an overvland flow system. Wastewater is applied at the upper reaches of grass-covered slopes, treated by natural physical, chemical and biological processes within the plant-soil-water matrix as it flows over the vegetated surface of the slope. The treated effluent is collected at the bottom of the slope and release into a water way.	Physical	Full-scale	Add-on	Overland flow system	Infiltration	85-94%
Investigation of partial and full nitrification characteristics of fertilizer wastewaters in a submerged biofilm reactor	Çeçen, Ferhan.	1996	Water Science and Technology; London Vol. 34, Iss. 11, (Dec 1996): 77-85.	Submerged biofilm reactor	Submerged biofilm reactor	Biological	Full-scale	Add-on	Biofilm processes	Biofilm processes	0.53
Advanced integrated wastewater pond systems for nitrogen removal	F Bailey Green; Bernstone, L S; Lundquist, T J; Oswald, W J.	1996	Water Science and Technology; Vol. 33, Iss. 7, (Mar 1996): 207-217.	Facultative pond	Facultative pond	Biological	Full-scale	Add-on	Facultative pond	Biomass assimilation + sedimentaion		55 - 66%
				High rate algal pond	High-rate algal ponds	Biological	Full-scale	Add-on	Algal biofilm	Algal-bacterial symbiosis		61 - 73%
				Settling pond	Settling pond	Biological	Full-scale	Add-on	Algal biofilm	Algal-bacterial symbiosis		81 - 84%
				Maturation pond	Maturation pond	Biological	Full-scale	Add-on	Maturation pond	Algal-bacterial uptake and sedimention		86 - 94%
				Sand filter	Sand filter	Biological	Full-scale	Add-on	Filtration	Filtration		0.98
Constructed wetlands for wastewater treatment in the Czech Republic the first 5 years experience	Vymazal, Jan	1996	Water Science and Technology; London Vol. 34, Iss. 11, (Dec 1996): 159-164.	Constructed wetland	Constructed wetland	Biological	Full-scale	Add-on	Phytoremediation	Plant-uptake, filteration & microbial processes	9 - 56%	13 - 63%	6 - 86%
Biofilters for water reuse in aquaculture	Abeysinghe, D H; Shanableh, A; Rigden, B.	1996	Water Science and Technology; London Vol. 34, Iss. 11, (Dec 1996): 253-260.	Biofilters	Biofilters	Biological	Pilot-scale	Add-on	Biofiltration	Filteration & biofilm processes		0.4	0.4
Melbourne water's wastewater treatment lagoons: design modifications to reduce odours and enhance nutrient removal	Hodgson, Brian; Paspaliaris, Peter.	1996	Water Science and Technology Vol. 33, Iss. 7, (Mar 1996): 157-164.	Aeration	Floating aerators	Biological	Full-scale	In-lagoon	Aeration	Ammonia volatilization, nitrification & enhanced microbial processes	0.91
Performance analysis of a full-scale duckweed-covered sewage lagoon	Alaerts, G.J.; Mahbubar, Rahman; Kelderman, P.	1996	Water Research Volume 30, Issue 4 April 1996, Pages 843-852	Duckweed	Duckweed in lagoon	Biological	Full-scale	In-lagoon	Phytoremediation	Plant-uptake			74-77%
Recycling nutrients from municipal wastewater	Boyden, Brace H.; Rababah, Abdellah A.	1996	Desalination, Volume:106, Page(s):241	Hydroponic system	Hydroponic system	Biological	Pilot-scale	Add-on	Phytoremediation	Plant-uptake		0.8	0.77
Advanced integrated wastewater pond systems for nitrogen removal	F.Bailey Green, L. S. Bernstone, T. J. Lundquist and W. J. Oswald	1996	Waf. Sci. Tech. Vol. 33, No.7, pp. 207-217, 1996	Advanced integrated wastewater pond systems for nitrogen removal	Advanced integrated wastewater pond systems for nitrogen removal	Biological	Pilot-scale	Add-on	Algal biofilm	Algal uptake		86% - 94%
Recycling nutrients from municipal wastewater.	Boyden, B.H., Rababah, A.A.,	1996	Desa lination 106, 241–246	Recirculating hydroponic system with mignonette green	Recirculating hydroponic system with mignonette green	Biological	Bench-scale	Add-on	Phytoremediation	Assimilation by plants		0.8	0.77
Simultaneous nitrifcation and denitrifcation in bench-scale sequencing batch reactors.	Münch EV, Lant P, Keller J	1996	Water Res 30:277–284	SBR	SBR	Biological	Pilot-scale	Add-on	Suspended growth	Microbial processes		65 - 80%
Domestic sewage treatment in an upflow anaerobic sludge blanket - sequencing batch reactor system.	De Sousa, J.T., Foresti, E.,	1996	Water Sci. Technol. 33,73-84	UASB + SBR	UASB + SBR	Biological	Pilot-scale	Add-on	Hybrid process	Microbial processes	0.88	0.85
Ecological water treatment system for removal of phosphorus and nitrogen from polluted water	Ray W. Drenner, Donald J. Day, Stacy J. Basham, J. Durward Smith, Susan I. Jensen	1997	Ecol. Appl. 7 (2), 381–390.	Ecological water treatment system consisting of periphyton and fish.	Ecological water treatment system consisting of periphyton and fish.	Biological	Bench-scale	Add-on	Phytoremediation	Plant-uptake		> 90%	0.88
Advantages and limitations of duckweed-based wastewater treatment systems	Bonomo, L.; Pastorelli, G.; Zambon, N.	1997	Wat. Sci. Tech. Vol. 35, No. 5, pp 239-246, 1997	Use of duckweed for nutrient removal in lagoons	Nitrogen removal: direct uptake & subsequent harvesting, volatilization of ammonia and bacterial nit/denit. P-removal: direct uptake by duckweed or chemical storage in the sediment (needs harvesting and dredging).	Biological	Full-scale	In-lagoon	Phytoremediation	Plant-uptake		0.75	0.75
Nitrogen fixation in an aerated stabilization basin treating bleached kraft mill wastewater	Clark, Thomas A.; Dare, Peter H.; Bruce, Mary E.	1997	Water Environment Research Volume 69, Issue 5, Pages937-1060	Aeration	Aeration	Biological	Full-scale	In-lagoon	Aeration	Ammonia volatilization, nitrification & enhanced microbial processes			0.11
Roles of baffles in waste stabilization ponds	Muttamara, S; Puetpaiboon, U.	1997	Water Science and Technology Vol. 35, Iss. 8, (Apr 1997): 275-284.	Baffles	Baffles influencing hydraulic retention time to boost nutrient removal	Physical	Full-scale	In-lagoon	Baffles	Bioassimilation	0.9	0.65
Sewage and leachate wastewater treatment using the absorbent waterloo biofilter	Jowett, E.Craig	1997	ASTM International	Waterloo Biofilter	Free-draining aerobic biofilter	Physical	Pilot-scale	Add-on	Biofiltration	Filteration & biofilm processes	>95%	20 - 50%
Ecological water treatment system for removal of phosphorus and nitrogen from polluted water	Drenner, Ray W.; Day, Donald J.; Basham, Stacy J.; Smith, J. Durward; Jensen, Susan I.	1997	Ecological Applications, Volume:7, Issue:2, Page(s):381	Ecological water treatment using periphyton	Nutrient removal using periphyton (algae)	Biological	Bench-scale	Add-on	Algal biofilm	Algal-bacterial symbiosis		>50%	0.53
Conditions and mechanisms afecting simultaneous nitrifcation and denitrifca_x0002_tion in a Pasveer oxidation ditch	Hao X, Doddema HJ, van Groenestijn JW	1997	Biores Technol 59:207–215	Oxidation ditch	Oxidation ditch	Biological	Pilot-scale	Add-on	Suspended growth	Microbial processes		0.45
Preliminary investigation of an integrated aquaculture wetland ecosystem using tertiary-treated municipalwastewater in Los Angeles County, California. E	Costa Pierce, B.A.,	1998	Ecol. Eng. 10 (4), 341–354.	Aquaculture wetland ecosystem	Aquaculture wetland ecosystem	Biological	Full-scale	Add-on	Phytoremediation	Plant-uptake		0.97
				Integrated aquaculture–wetland ecosystem (AWE)	Water hyacinth + constructed wetland	Biological	Bench-scale	Add-on	Phytoremediation	Plant-uptake, filteration & microbial processes	0.97
				Integrated Aquaculture-wetland ecosystem	integrated aquaculture±wetland ecosystem (AWE)	Biological	Pilot-scale	Add-on	Phytoremediation	Plant-uptake, filteration & microbial processes	0.97
Review: Phosphorus removal and recovery technologies.	Morse, G.K., Brett, S.W., Guy, J.A., Lester, J.N.	1998	Sci. Total Environ., 212(1), 69-81	Chemical precipitation	Fe, Al chemicals addition	Chemical	Full-scale	Add-on	Chemical precipitation	Precipitation			0.9
Mechanism of Inorganic Phosphate Interaction with Phosphate Binding Protein from Escherichia coli.	Brune, M., Hunter, J.L., Howell, S.A., Martin, S.R., Hazlett, T.L., Corrie, J.E.T., Webb, M.R.	1998	Biochemistry, 37(29), 10370-10380.	Adsorption	Artificially extracted protein uptake P with hydrogen bonding	Physical	Bench-scale	Add-on	Adsorption	Adsorption			0.9
The performance of tertiary lagoons in the United Kingdom	Salter, H.E.; Boyle, L.; Ouki, S.K.; Quarmby, J.; Williams, S.C.	1999	Wat. Res. Vol. 33, No. 18, pp. 3775±3781, 1999	Tertiary (maturation) pond	Use of tertiary (maturation) pond for nutrient removal	Biological	Full-scale	Add-on	Maturation pond	Algal-bacterial uptake and sedimention	0.667	0.51	0.438
Nitrogen removal from wastewater treatment lagoons	Timothy Hurse and Michael A. Connor	1999	Water Science and Technology, Volume 40, Issues 11–12, 1999	Facultative pond	Facultative pond	Biological	Full-scale	In-lagoon	Facultative pond	Algal-bacterial symbiosis	18 - 54%
Nitrogen removal in Wastewater Stabilization Lagoons	Middlebrooks, E.; Reed, Sherwood; Pano, Abraham; Adams, V.D.	1999	Journal, Volume:54, Issue:4, Page(s):344	Algal biomass	Algal biomass nutrient removal	Biological	Full-scale	In-lagoon	Algal biofilm	Algal-bacterial symbiosis	23 - 81%
Nitrogen removal in attached growth waste stabilization ponds of wastewater from a rubber factory	Rakkoed, A.; Danteravanich, S.; Puetpaiboon, U.	1999	Water Science and Technology Vol. 40, Iss. 1, (Jul 1999): 45-52.	Attached growth waste stabilization ponds (AGWSP)	Attached growth ponds	Biological	Pilot-scale	Add-on	Attached growth	Bioassimilation	72 - 99%
Nitrogen removal from wastewater treatment lagoons	Hurse, Timothy J.; Connor, Michael A.	1999	Water Science and Technology, Volume:39, Page(s):191	Desorption of ammonia	Desorption of ammonia in facultative lagoons	Biological	Full-scale	Add-on	Adsorption	Adsorption	18 - 54%	0.6
The role of the submergent macrophyte Triglochin huegelii in domestic greywater treatment	Mars, Ross; Mathew, Kuruvilla; Ho, Goen	1999	Ecological Engineering 12 (1999) 57–66	Submergent macrophyte for nutrient removal	Submergent macrophyte Triglochin huegelii	Biological	Bench-scale	Add-on	Phytoremediation	Plant-uptake		0.58	0.74
Study of factors afecting simulta_x0002_neous nitrifcation and denitrifcation (SND)	Pochana K, Keller J	1999	Water Sci Technol 39:61–68	SBR	SBR	Biological	Pilot-scale	Add-on	Suspended growth	Microbial processes		0.95
Model development for simultaneous nitrifcation and denitrifcation.	Pochana K, Keller J, Lant P	1999	Water Sci Technol 39:235–243	SBR	SBR	Biological	Pilot-scale	Add-on	Suspended growth	Microbial processes		0.52
Simultaneous nitrifcation_x0002_denitrifcation processes in activated sludge plants: Performance and applicability.	Collivignarelli C, Bertanza G	1999	Water Sci Technol 40:187–194	Activated sludge process	Activated sludge process	Biological	Pilot-scale	Add-on	Suspended growth	Microbial processes		0.55
Simultaneous nitrifcation and denitrifcation using Siporax™ packing.	Menoud P, Wong CH, Robinson HA, Farquha A, Barford JP, Barton GW	1999	Water Sci Technol 40:153–160	Packed bed reactor	Packed bed reactor	Biological	Pilot-scale	Add-on	Attached growth	Microbial processes	> 90%
Constructed wetlands for pollution control: Processes, performance, design and operation	Kadlec, R. & Knight, R. & Vymazal, Jan & Brix, Hans & Cooper, P. & Haberl, R..	2000	Constructed Wetlands for Pollution Control: Processes, Performance, Design and Operation.	Constructed wetlands	Constructed wetlands	Biological	Full-scale	Add-on	Constructed wetland	Plant-uptake, filteration & microbial processes	0.52	0.53	0.56
Innovative production treatment hydroponic farm for primary municipal sewage utilisation	Abdellah A. Rababah, Nicholas J. Ashbolt	2000	Water Research Volume 34, Issue 3, 15 February 2000, Pages 825-834	Hydroponic farm for municipal sewage utilization	A commercial hydroponic system, NFT to grow lettuce.	Biological	Pilot-scale	Add-on	Phytoremediation	Plant uptake			67 - 72%
Constructed wetlands treatment of municipal wastewaters	U.S. Environmental Protection Agency (U.S. EPA)	2000	Manual Constructed Wetlands Treatment of Municipal Wastewaters EPA 625-R-99-010	Constructed Wetlands	Treatment constructed wetlands	Biological	Full-scale	Add-on	Constructed wetland	Plant-uptake, filteration & microbial processes	96 - 99%	93 - 98%	>90%
Nitrification in overland flow and wetland system following a waste stabilization pond	Surampalli, R.Y.; Banerji, S.K.; Sievers, D.M.; McCallister, D.	2000	Proceedings of the ASCE National Conference on Environmental and Pipeline Engineering 2000, July 23, 2000 - July 26, 2000	Combined overland flow system and wetland system	Waste stabilization pond followed by an overland flow system and wetland system	Physical	Full-scale	Add-on	Overland flow system + wetland system	Biomass assimilation + filtration + plant uptake + infiltration	0.88
Comparison between algae-based and duckweed-based wastewater treatment: Differences in environmental conditions and nitrogen transformations	Zimmo, O.R.; Al Sa'ed, R.; Gijzen, H.	2000	4th International Specialist Conference on Waste Stabilization Ponds: Technology and the Environment, April 20, 1999 - April 23, 1999	Duckweed system	Nutrient removal using duckweed	Biological	Bench-scale	In-lagoon	Phytoremediation	Plant-uptake		42 - 62%
				Algal system	Nutrient removal using algae	Biological	Bench-scale	In-lagoon	Algal biofilm	Algal-bacterial symbiosis		45 - 48%
The use of algal-bacterial biofilms to enhance nitrification rates in lagoons: Experience under laboratory and pilot-scale conditions	McLean, B.M.; Baskaran, K.; Connor, M.A.	2000	Water Science and Technology Vol 42 Nos 10–11 pp 187–194	Algal system	Nitrogen removal using algae	Biological	Pilot-scale	In-lagoon	Algal biofilm	Algal-bacterial symbiosis	0.38
Performance of a system combining aerated lagoons and waste stabilization ponds in a temperate climate	Nameche, T.; Dufayt, O.; El Ouarghl, H.; Vasel, J.L.	2000	Water Science and Technology Vol 42 Nos 10–11 pp 187–194	Aerated pond combined to a facultative lagoon	Facultative lagoon coupled to an aerated lagoon	Biological	Full-scale	In-lagoon	Aeration	Ammonia volatilization, nitrification & enhanced microbial processes		0.26	0
Treatment of high strength organic wastewater by a mixed culture of photosynthetic microorganisms.	Ogbonna, J.C., Yoshizawa, H., Tanaka, H.	2000	J. Appl. Phycol.12, 277–284.	Immobilized algal-bacterial system	Closed suspended system ; Rhodobacter sphaeroides and Chlorella sorokiniana	Biological	Bench-scale	Add-on	Suspended growth	Biomass assimilation	1
Performance of a system combining aerated lagoons and waste stabilization ponds in a temperate climate	Nameche, T.; Dufayt, O.; El Ouarghi, H.; Vasel, J.L.	2000	Water Science and Technology Vol. 42, Iss. 10-11, (Nov 2000): 23-34.	Aeration	Aeration in lagoons	Biological	Full-scale	In-lagoon	Aeration	Ammonia volatilization, nitrification & enhanced microbial processes		0.26
Mass balance for wastewater nitrogen in the Central Arizona-Phoenix ecosystem	Lauver, Lisa; Baker, Lawrence A	2000	Water Research Volume 34, Issue 10, 1 July 2000, Pages 2754-2760	Nitrification/Denitrification	Nitrification/Denitrification	Biological	Full-scale	Add-on	Attached growth	Biofilm processes		0.72
Constructed Wetlands for Pollution Control: Processes, Performance, Design and Operation	Kadlec, R.; Knight, R.; Vymazal, Jan; Brix, Hans; Cooper, P.; Haberl, R.	2000	IWA Publishing ISBN 1 900222 05 1	Constructed wetland	Constructed wetland	Biological	Full-scale	Add-on	Phytoremediation	Plant-uptake, filteration & microbial processes	95 - 99%	> 90%	> 90%
Performance of a Single-Cell Aerated Waste Stabilisation Pond Treating Domestic Wastewater: A Three-Year Study	Cauchie, Henry-Michel; Salvia, MercÃ©; Weicherding, Jean; ThomÃ©, Jean-Pierre; Hoffmann, Lucien	2000	International Review of Hydrobiology; April 2000, Vol. 85 Issue: 2-3 p231-251, 21p	Aeration	Aeration	Biological	Full-scale	In-lagoon	Aeration	Ammonia volatilization, nitrification & enhanced microbial processes	0.93		< 40%
Innovative production treatment hydroponic farm for primary municipal sewage utilisation	Rababah, A	2000	Water Research Volume 34, Issue 3, 15 February 2000, Pages 825-834	Hydroponics	Hydroponics	Biological	Pilot-scale	Add-on	Phytoremediation	Plant-uptake, filteration & microbial processes			67 - 72%
Nitrogen and phosphorus removal from urban wastewater by the microalga Scenedesmus obliquus	Martinez ME, Sanchez S, Jimenez JM, Yousfi FE, Muñoz L	2000	Bioresour Technol 73:263–272	Microalgae-based system	Microalgae-based system	Biological	Bench-scale	Add-on	Algal biofilm	Algal-bacterial symbiosis		80-100%	85-100%
Simultaneous nitrifcation/denitrifcation by monitering NADH fuorescence in activated sludge.	Trivedi H	2000	Technical paper presented at WEFTEC, 2000	Oxidation ditch	Oxidation ditch	Biological	Pilot-scale	Add-on	Suspended growth	Microbial processes		0.6
Nitrogen removal reactor using packed gel envelopes containing Nitrosomonas europaea and Paracoccus denitrifcans.	Uemoto H, Saiki H	2000	Biotechnol Bioeng 67:80–86	Batch reactor with packed gel envelops	Batch reactor with packed gel envelops	Biological	Pilot-scale	Add-on	Attached growth	Microbial processes	33 - 94%
Combination of a UASB reactor and a curtain type DHS (downflow hanging sponge) reactor as a cost-effective sewage treatment system for developing countries.	Machdar, I., Sekiguchi, Y., Sumino, H., Ohashi, A., Harada, H.,	2000	Water Sci. Technol. 42, 83-88.	UASB + Down-flow hanging sponge reactor	UASB + Down-flow hanging sponge reactor	Biological	Pilot-scale	Add-on	Hybrid process	Microbial processes	0.28	0.4
Nitrogen transformations in a wetland receiving lagoon effluent: Sequential model and implications for water reuse	Gerke, Sara; Baker, Lawrence A.; Xu, Ying	2001	Wat. Res. Vol. 35, No. 16, pp. 3857–3866, 2001	Constructed wetland	Application of wetland in nitrogen removal	Biological	Full-scale	Add-on	Phytoremediation	Plant-uptake		0.66
Water quality improvement of treated wastewater by intermittent soil percolation	Castillo, G.; Mena, M.P.; Dibarrart, F.; Honeyman, G.	2001	Water Science and Technology Vol 43 No 12 pp 187–190	Intermittent soil percolation	Intermittent soil infiltration of treated sewage for reuse	Biological	Bench-scale	Add-on	Land application	Infiltration	33 - 83%
Anaerobes, aerobes and phototrophs (A winning team for wastewater management)	Gijzen, H.J.	2001	Water Science and Technology, Vol. 44, Iss. 8, (Oct 2001): 123-132.	Duckweed	Duckweed	Biological	Full-scale	In-lagoon	Phytoremediation	Plant-uptake	0.99
On-site domestic wastewater treatment by reed bed in the moist subtropics.	Davison L, Headly T, Edmonds M	2001	Water Sci Technol 44(11–12):353–360	Subsurface flow wetlands	Subsurface flow wetlands	Biological	Full-scale	Add-on	Constructed wetland	Plant-uptake, microbial processes, and filteration		38 - 66%	42 - 70%
Transformations of nutrients in natural and constructed wetlands	Vymazal J	2001	Transformations of nutrients in natural and constructed wetlands.Backhuys, Leiden, The Netherlands	Vegetated beds	Vegetated beds	Biological	Full-scale	Add-on	Constructed wetland	Plant-uptake, microbial processes, and filteration		0.51	0.416
Treatment of wastewater by natural systems.	Ayaz SC, Akc¸a L	2001	Environ Int 26 (3):189–195	Constructed wetland: continuous flow	Constructed wetland: continuous flow	Biological	Full-scale	Add-on	Constructed wetland	Plant-uptake, microbial processes, and filteration		0.61	0.39
				Constructed wetland: batch flow	Constructed wetland: batch flow	Biological	Full-scale	Add-on	Constructed wetland	Plant-uptake, microbial processes, and filteration		0.9	0.55
Evaluation of innovative onsite wastewater treatment systems in the green hill pond watershed, Rhode Island–A NODP II project update. In: On-Site Wastewater Treatment.	Loomis, G., Dow, D., Stolt, M., Green, L., Gold, A.,	2001	American Society of Agricultural and Biological Engineers, p. 505.	Organic media trickling bio-filter systems	Puraflo biofilter	Biological	Pilot-scale	Add-on	Biofilter	Microbial + filltration		0.25	0.17
Membrane bioreactors: wastewater treatment applications to achieve high quality effluent. In: 64th Annual Water Industry Engineers and Operators’ Conference, pp. 57–65.	Till, S., Mallia, H.,	2001	64th Annual Water Industry Engineers and Operators’ Conference, pp. 57–65.	Membrane bioreactor suspended growth aerobic treatment systems	Kubota	Biological	Pilot-scale	Add-on	Membrane bioreactor (MBR)	Microbial + filltration		0.75	0.83
Evaluation of innovative onsite wastewater treatment systems in the green hill pond watershed, Rhode Island–A NODP II project update. In: On-Site Wastewater Treatment.	Loomis, G., Dow, D., Stolt, M., Green, L., Gold, A.,	2001	American Society of Agricultural and Biological Engineers, p. 505.	Continuous flow suspended growth with fixed internal packing	Microfast	Biological	Pilot-scale	Add-on	Suspended growth	Microbial processes		0.5	0.58
E-connected On-Site Management Systems for Advanced Treatment Units. National Onsite Wastewater Recycling Association (pg).	Edvardsson, C.M., Edvardsson, T.G.,	2001	National Onsite Wastewater Recycling Association (pg).	Continuous flow suspended growth with suspended internal packing	Enviroserver	Biological	Pilot-scale	Add-on	Suspended growth	Microbial processes		0.5	0.83
Evaluation of Performance and Operational Costs for Three Biological Nutrient Removal Schemes at a Full-Scale Wastewater Treatment Plant	Linden, K.G., Hawkins, J.M., Bonislawsky, M.P.,	2001	Water Resources Research Institute of The University of North Carolina.	Sequencing batch reactor	UCT Process	Biological	Pilot-scale	Add-on	Sequence batch reactor	Microbial processes		0.75	0.98
Performance of duckweed-covered sewage lagoons in Sana'a, Yemen, depending on sewage strength	F. A. Al-Nozaily; G. Alaerts	2002	Journal of Water Supply: Research and Technology-Aqua (2002) 51 (3): 173–182. https://doi.org/10.2166/aqua.2002.0015	Duckweed covered sewage lagoon	Duckweed covered sewage lagoon	Biological	Full-scale	In-lagoon	Phytoremediation	Plant uptake
The potential for water hyacinth to improve the quality of Bogota River water in the Muña Reservoir: Comparison with the performance of waste stabilization ponds	Giraldo, E.; Garzon, A.	2002	Water Science and Technology Vol 45 No 1 pp 103–110	Water hyacinths	Use of hyacinth for nutrient management	Biological	Pilot-scale	In-lagoon	Phytoremediation	Plant-uptake		0.88	0.88
Removal of ammonium and phosphorus ions from synthetic wastewater by the microalgae Chlorella vulgaris coimmobilized in alginate beads with the microalgae growth-promoting bacterium Azospirillum brasilense.	De-Bashan, L.E., Moreno, M., Hernandez, J.P., Bashan, Y.	2002	Water Res. 36, 2941–2948. https://doi.org/10.1016/S00431354(01)00522-X.	Immobilized algal-bacterial system	Co-immobilized system using alginate beads ; Chlorella vulgaris and Azospirillum brasilense	Biological	Bench-scale	Add-on	Algal biofilm	Algal-bacterial symbiosis	93 - 100%
Recovery of dairy manure nutrients by benthic freshwater algae.	Wilkie, A.C., Mulbry, W.W.	2002	Bioresour. Technol. 84 (1), 81–91. https://doi.org/10.1016/S09608524(02)00003-2.	Immobilized algal-bacterial system	Immobilized system biofilm reactor and dry matter/crude protein yields ; Microalgal consortium composed by Ulothrix zonata, Ulothrix aequalis, Rhizoclonium hieroglyphicum and Oedogonium sp.	Biological	Bench-scale	Add-on	Attached growth	Biomass assimilation	0.62
Application of mixed and aerated pond for nitrification and denitrification of flushed swine manure	Westerman, Philip W.; Bicudo, Jose R.	2002	Applied Engineering in Agriculture. 18	Nitrification/Denitrification	Nitrification/Denitrification	Biological	Full-scale	Add-on	Attached growth	Biofilm processes		65 - 90%
Performance of duckweed-covered sewage lagoons in Sana'a, Yemen, depending on sewage strength	Al-Nozaily, F. A.; Alaerts, G.	2002	Journal of Water Supply, Oxford Vol. 51, Iss. 3, (May 2002): 173-182.	Duckweed	Duckweed	Biological	Full-scale	In-lagoon	Phytoremediation	Plant-uptake		75 - 79%
Simultaneous P and N removal in a sequencing batch biofilm reactor: insights from reactor- and microscale investigations.	Gieseke, A., Arnz, P., Amann, R., and Schramm, A.	2002	Water Res. 36, 501–509. doi: 10.1016/S0043-1354(01)00232-9	Sequencing bacth reactor with fixed biofilm	SBBR	Biological	Bench-scale	Add-on	Microbial processes	Microbial process			70 - 90%
Recovery of dairy manure nutrients by benthic freshwater algae.	Wilkie AC, Mulbry WW	2002	Bioresour Technol 84:81–91	Photobioreactor	Photobioreactor	Biological	Pilot-scale	Add-on	Photobioreactor	Assimilation by bacteria			0.93
Nutrient recovery from swine lagoon water by Spirodela punctata.	Cheng J, Bergmann B, Classen J et al	2002	Bioresour Technol 81:81–85	Hydroponics	Hydroponics	Biological	Pilot-scale	Add-on	Hydroponics	Phytoremediation			0.6
Review of Technologies for the Onsite Treatment of Wastewater in California; for the California State Water Resources Control Board.	Leverenz, H., Tchobanoglous, G., Darby, J.L.,	2002	California State Water Resources Control Board. Rep. No. 02, 2.	Synthetic media trickling biofilter	Bioclere biofilter	Biological	Pilot-scale	Add-on	Biofilter	Microbial + filltration		0.25	0.17
Review of Technologies for the Onsite Treatment of Wastewater in California; for the California State Water Resources Control Board.	Leverenz, H., Tchobanoglous, G., Darby, J.L.,	2002	California State Water Resources Control Board. Rep. No. 02, 2.	Sequencing batch reactor suspended growth aerobic treatment systems	Thomas TRD	Biological	Pilot-scale	Add-on	Suspended growth	Microbial processes		0.5	0.83
Performance of a bioreactor with submerged membranes for aerobic treatment of municipal waste water.	Rosenberger, S., Krüger, U., Witzig, R., Manz, W., Szewzyk, U., Kraume, M.,	2002	Water Res. 36 (2), 413–420.	Membrane bioreactor suspended growth aerobic treatment systems	ZenoGem	Biological	Pilot-scale	Add-on	Membrane bioreactor (MBR)	Microbial + filltration		0.75	0.83
Review of Technologies for the Onsite Treatment of Wastewater in California; for the California State Water Resources Control Board.	Leverenz, H., Tchobanoglous, G., Darby, J.L.,	2002	California State Water Resources Control Board. Rep. No. 02, 2.	Continuous flow suspended growth with fixed internal packing	JET BAT (biologically accelerated treatment)	Biological	Pilot-scale	Add-on	Suspended growth	Microbial processes		0.25	0.58
				Rotating Biocontactor	Biokreisel	Biological	Pilot-scale	Add-on	Attached growth	Microbial processes		0.75	0.58
				Natural systems	Ecological systems	Biological	Pilot-scale	Add-on	Phytoremediation	Assimilation by plants		0.75	0.83
				Natural systems	Evapotranspiration: vegetation bed lined with an impermeable membrane and filled with sand.	Biological	Pilot-scale	Add-on	Phytoremediation	Assimilation by plants		0.75	0.83
Effects of competitive ions, humic acid, and pH on removal of ammonium and phosphorous from the synthetic industrial effluent by ion exchange resins.	Paul Chen, J., Chua, M.-L., Zhang, B.,	2002	Waste Manage. 22 (7), 711–719.	Adsorption	Adsorption using Na-type cation exchange resin Amberjet 1200Na	Biological	Bench-scale	Add-on	Adsorption	Adsorption	0.33
Struvite precipitation from anaerobically treated municipal and landfill wastewaters.	Altinbas¸, M., Yangin, C., Ozturk, I.,	2002	Water Sci. Technol. 46, 271–278.	Acid stripping & adsorption	Acid stripping & adsorption	Biological	Pilot-scale	Add-on	Adsorption	Adsorption	0.97
				Precipitation	Struvite precipitation	Chemical	Pilot-scale	Add-on	Precipitation	Precipitation	70 - 72%
The application of membrane filtration for the removal of ammonium ions from potable water	H. Kurama, J. Poetzschke, R. Haseneder	2002	Water Res. 36 (11) (2002) 2905–2909.	Membrane filtration	Nanofiltration	Physical	Pilot-scale	Add-on	Membrane filtration	Filtration	0.27
A small scale hydroponics wastewater treatment system under Swedish conditions.	Norström, A., Larsdotter, K., Gumaelius, L., la Cour Jansen, J.,	2003	Water Sci Technol. 2003;48(11-12):161-7.	Small-scale hydroponics wastewater treatment	A treatment plant using conventional biological treatment combined with hydroponics and microalgae is constructed in a greenhouse in the area of Stockholm, Sweden.	Biological	Pilot-scale	Add-on	Hydroponic system	Plant uptake		0.72	0.47
Overview of phytotechnologies	David T Tsao	2003	Adv Biochem Eng Biotechnol. 2003:78:1-50. doi: 10.1007/3-540-45991-x_1.	Phytotechnologies for contaminant removal	Overview of the use of vegetation to contain, sequester, remove, or degrade inorganic and organic contaminants in soils, sediments, surface waters, and groundwater	Biological	Full-scale	In-lagoon	Phytoremediation	Plant uptake	0.52	0.53	0.56
Treatment and utilization of septic tank effluent using vertical flow constructed wetlands and vegetable hydroponics	L.H. Cui, S.M. Luo, X.Z. Zhu, Y.H. Liu	2003	J. Environ. Sci., 15 (1) (2003), pp. 75-82	Vertical flow constructed wetlands and vegetable hydroponics	Vertical-flow constructed wetlands and vegetable hydroponics; water spinach	Biological	Pilot-scale	Add-on	Hydroponic system	Plant uptake		0.5791	0.2381
				Vertical flow constructed wetlands and vegetable hydroponics	Vertical-flow constructed wetlands and vegetable hydroponics; romaine lettuce	Biological	Pilot-scale	Add-on	Hydroponic system	Plant uptake		0.6676	0.4762
Treatment of domestic wastewater by a hydroponic NFT system	N. Vaillant, F. Monnet, H. Sallanon, A. Coudret, A. Hitmi	2003	Chemosphere, 50 (2003), pp. 121-129	Nutrient film technique (horizontal flow) hydroponic system; D. innoxia	A commercial hydroponic system (nutrient film technique (horizontal flow))using wastewater was used to irrigate Datura innoxia plants.	Biological	Pilot-scale	Add-on	Hydroponic system	Plant uptake	0.93		0.38
Comparison of ammonia volatilisation rates in algae and duckweed-based waste stabilisation ponds treating domestic wastewater	Zimmo, O.R.; Van Der Steen, N.P.; Gijzen, H.J.	2003	Water Research 37 (2003) 4587–4594	Algae ponds	Average influent and effluent ammonium nitrogen measurements showed that the ammonia volatilisation during the study period in any system did not exceed 1.5% of total ammonium nitrogen removal. Therefore this study confirmed results from simultaneous experimental work in our laboratory indicating that nitrification/denitrification, rather than ammonia volatilisation, is the most important mechani…	Biological	Pilot-scale	Add-on	Algal biofilm	Algal-bacterial symbiosis	0.72
				Duckweed	Average influent and effluent ammonium nitrogen measurements showed that the ammonia volatilisation during the study period in any system did not exceed 1.5% of total ammonium nitrogen removal. Therefore this study confirmed results from simultaneous experimental work in our laboratory indicating that nitrification/denitrification, rather than ammonia volatilisation, is the most important mechani…	Biological	Pilot-scale	Add-on	Phytoremediation	Plant-uptake	0.67
Nitrogen Distribution in Soils of Constructed Wetlands Treating Lagoon Wastewater	Szogi, Ariel A.; Hunt, Patrick G.; Humenik, Frank J.	2003	Soil Science Society of America Journal Volume 67, Issue 6 Nov 2003 Pages 1631-1964	Constructed wetland	Use of constructed wetland to remove nutrients from lagoon effluent	Biological	Pilot-scale	Add-on	Phytoremediation	Plant-uptake	90 - 95%
Lagoon effluent treatment using grass filtration	Ibrahimi, F.; Perera, B.J.C.; Lechte, P.; Takyi, A.K.	2003	Journal of Envi-ronmental Engineering, Vol. 129, No. 11, November 1, 2003. pp 1022 - 1029	Grass filtration	Use of grass filtration for lagoon polishing	Biological	Pilot-scale	Add-on	Phytoremediation	Plant-uptake	0.35	0.39	0.19
				Grass filtration	Grass filtration using rye grass	Physical	Pilot-test	Add-on	Biofiltration	Filteration & biofilm processes	34 - 72%	32 - 68%	6 - 28%
Nitrogen Transformations and Removal Mechanisms in Algal and Duckweed Waste Stabilisation Ponds	Zimmo, Omar	2003	Aquatic Ecology and Water Quality Management, Microbiology Environmental Technology, WIMEK	Algal-based ponds	Algae ponds	Biological	Pilot-scale	In-lagoon	Algal biofilm	Algal-bacterial symbiosis		14-60%
				Duck-weed based ponds	Duckweed	Biological	Pilot-scale	In-lagoon	Phytoremediation	Plant-uptake		26-41%
Nutrient removal from piggery effluent using vertical flow constructed wetlands in southern Brazil	Sezerino, P.H.; Reginatto, V.; Santos, Monica A.; Kayser, K.; Kunst, S.; Philippi, L.S.; Soares, H.M.	2003	Water Science and Technology; Vol. 48, Iss. 2, (Jul 2003): 129-135.	Constructed wetland	Vertical flow constructed wetland	Biological	Pilot-scale	Add-on	Phytoremediation	Plant-uptake, filteration & microbial processes		0.49	0.45
A small scale hydroponics wastewater treatment system under Swedish conditions	Norstrom, A.; Larsdotter, K.; Gumaelius, L.; la Cour Jansen, J.; Dalhammar, G.	2003	Water Sci Technol. 2003;48(11-12):161-7.	Hydroponics	Combined hydroponics and microalgae	Biological	Pilot-scale	Add-on	Phytoremediation	Plant-uptake, filteration & microbial processes		0.72	0.47
Treatment and utilization of septic tank effluent using vertical-flow constructed wetlands and vegetable hydroponics	Cui, Li-hua; Luo, Shi-ming; Zhu, Xi-zhen; Liu, Ying-hu	2003	Journal of Environmental Sciences (IOS Press); Jan2003, Vol. 15 Issue 1, p75	Vertical flow constructed wetlands	Vertical flow constructed wetlands	Biological	Pilot-scale	Add-on	Phytoremediation	Plant-uptake, filteration & microbial processes		0.49	0.79
Treatment of domestic wastewater by an hydroponic NFT system	Vaillant, Nathalie; Monnet, Fabien; Sallanon, Huguette; Coudret, Alain; Hitmi, Adnane	2003	Chemosphere. 50:121-129	Hydroponics	Commercial hydroponic system	Biological	Pilot-scale	Add-on	Phytoremediation	Plant-uptake	0.93
Wastewater-fed Aquaculture, Otelfingen, Switzerland: Influence of System Design and Operation Parameters on the Efficiency of Nutrient Incorporation into Plant Biomass	Graber, Andreas; Junge-BerberoviÄ‡, Ranka	2003	Journal of Applied Aquaculture, 2003	Wastewater-fed aquaculture	Wastewater-fed aquaculture	Biological	Pilot-scale	Add-on	Wastewater-fed aquaculture	Plant-uptake and microbial processes	0.99	0.98	0.99
Characteristics of phosphorus removal from wastewater by biofilm sequencing batch reactor (SBR).	Li, J.; Xing, X.-H.; Wang, B.-Z.	2003	J. Water Reuse Desalination 2014, 4, 25–33.	Sequencing batch reactor with fixed biofilm	Sequencing batch reactor with fixed biofilm	Biological	Pilot-scale	Add-on	Fixed biofilm	Microbial processes			70 - 90%
				Sequencing bacth reactor with fixed biofilm	SBBR	Biological	Bench-scale	Add-on	Microbial processes	Microbial process			70 - 90%
Treatment and utilization of septic tank efflu ent using vertical flow constructed wetlands and vegetable hydroponics.	Cui, L.H., Luo, S.M., Zhu, X.Z., Liu, Y.H.,	2003	J. Environ. Sci. 15 (1), 75–82.	Horizontal flow hydroponic system using water spinach	Horizontal flow hydroponic system using water spinach	Biological	Bench-scale	Add-on	Phytoremediation	Assimilation by plants		0.579	0.238
				Horizontal flow hydroponic system using romaine lettuce	Horizontal flow hydroponic system using romaine lettuce	Biological	Bench-scale	Add-on	Phytoremediation	Assimilation by plants		0.668	0.476
Simultane_x0002_ous nitrifcation and denitrifcation by controlling vertical and horizontal microenvironment in a membrane-aerated bioflm reactor.	Hibiya K, Terada A, Tsuneda S, Hirata A	2003	J Biotechnol 100:23–32	MBR	MBR	Biological	Pilot-scale	Add-on	Attached growth	Microbial processes		0.9
Passive removal of nitrogen and phosphorus using an alternative on-site wastewater system.	Laak, R.,	2003	Alt. Waste Treatment Syst. 10.	Anoxic system	RUCK	Biological	Pilot-scale	Add-on	Biofilter	Microbial + filltration		0.5	0.58
Treatment of domestic wastewater in a pilot-scale natural treatment system in central Mexico	Marco A. Belmont, Eliseo Cantellano, Steve Thompson, Mark Williamson, Abel Sánchez, Chris D. Metcalfe	2004	Ecological Engineering, Volume 23, Issues 4–5, 30 December 2004, Pages 299-311	Constructed wetlands	The system consisted of sedimentation terraces, stabilization pond, subsurface flow wetland and vertical flow wetland	Biological	Pilot-scale	Add-on	Constructed wetland	Plant-uptake, filteration & microbial processes	0.5
Performance of a small wastewater stabilisation pond system in tropical climate in Dar es Salaam, Tanzania	Mbwele, L.; Rubindamayugi, M.; Kivaisi, A.; Dalhammar, G.	2004	Water Science and Technology Vol 48 No 11–12 pp 187–191	Maturation pond	Facultative pond with maturation pond in series	Biological	Full-scale	Add-on	Maturation pond	Algal-bacterial uptake and sedimention	0.447	0.136	0.06
Quantification of nitrification and denitrification rates in algae and duckweed based wastewater treatment systems	Zimmo, O.R.; Van Der Steen, N.P.; Gijzen, H.J.	2004	Environmental Technology	Algae in waste stabilization ponds	Algae in waste stabilization ponds	Biological	Bench-scale	In-lagoon	Phytoremediation	Algal-bacterial symbiosis	0.78	0.65
Quantification of nitrification and denitrification rates in algae and duckweed based wastewater treatment systems	Zimmo, O.R.; Van Der Steen, N.P.; Gijzen, H.J.	2004	Environmental Technology	Duckweed in waste stabilization ponds	Duckweed in waste stabilization ponds	Biological	Bench-scale	In-lagoon	Phytoremediation	Plant uptake	0.6	0.56
Microalgae growth-promoting bacteria as “helpers” for microalgae: a novel approach for removing ammonium and phosphorus from municipal wastewater	De-Bashan, L.E., Hernandez, J.P., Morey, T., Bashan, Y.	2004	Water Res. 38, 466–474. https://doi.org/10.1016/j.watres.2003.09.022.	Immobilized algal-bacterial system	Co-immobilized system using alginate beads ; Chlorella spp. and Azospirillum brasilense	Biological	Bench-scale	Add-on	Algal biofilm	Algal-bacterial symbiosis	1
Treatment of domestic wastewater in a pilot-scale natural treatment system in central Mexico	Belmont, Marco A.; Cantellano, Eliseo; Thompson, Steve; Williamson, Mark; Sanchez, Abel; Metcalfe, Chris D.	2004	Ecological Engineering 2004 23(4/5):299-311.	Constructed wetland	Subsurface flow wetland SSFW	Biological	Pilot-scale	Add-on	Phytoremediation	Plant-uptake, filteration & microbial processes	0.5
Use of commercial plant species in a hydroponic system to treat domestic wastewaters.	Vaillant, N., Monnet, F., Sallanon, H., Coudret, A., Hitmi, A.,	2004	J. Environ. Qual. 33, 695–702.	Horizontal flow hydroponic system with D. innoxia	Horizontal flow hydroponic system with D. innoxia	Biological	Bench-scale	Add-on	Phytoremediation	Assimilation by plants		0.93	0.38
Macroscale and microscale analyses of nitrifcation and denitrif_x0002_cation in bioflms attached on membrane aerated biofilm reactors	Satoh H, Ono H, Rulin B, Kamo J, Okabe S, Fukushi KI	2004	Water Res 38:1633–1641	MBR	MBR	Biological	Pilot-scale	Add-on	Attached growth	Microbial processes		0.5
Improved simultaneous nitrifcation and denitrifcation in a sin_x0002_gle reactor by using two diferent immobilization carriers with specifc oxygen transfer characteristics.	Nakano K, Iwasawa H, Ito O, Lee TJ, Matsumura M	2004	Bioprocess Biosyst Eng 26:141–145	MBBR immobilized carriers	MBBR immobilized carriers	Biological	Pilot-scale	Add-on	Attached growth	Microbial processes		0.83
Significance of denitrifying enzyme dynamics in biological nitrogen removal processes: a simulation study.	Lee, D.-U., Casasús-Zambrana, A., Hamilton, R., Svoronos, S., Lee, S.-I., Koopman, B.,	2004	Water Sci. Technol. 49 (5–6), 265–274.	Sequencing batch reactor	Biodenpho (phased isolation ditch process)	Biological	Pilot-scale	Add-on	Sequence batch reactor	Microbial processes		0.83	0.83
Experimental study of desalination using direct contact membrane distillation: a new approach to flux enhancement	T.Y. Cath, V.D. Adams, A.E. Childress	2004	J. Membr. Sci. 228 (1) (2004) 5–16.	Membrane filtration	Forward osmosis	Physical	Pilot-scale	Add-on	Membrane filtration	Filtration	0.9
Aerated rock filters for enhanced nitrogen and faecal coliform removal from facultative waste stabilization pond effluents	Johnson, M.; Mara, D.D.	2005	Water Science & Technology Vol 51 No 12 pp 99–102	Aerated rock filter	Aerated rock filter	Biological	Pilot-scale	Add-on	Aertion and filteration	Biofilm processes	0.7
Nitrogen removal in a small waste stabilization pond containing rock filters	Strang, T.J.; Wareham, D.G.	2005	NRC Research Press	Rock filters	Rock filters	Biological	Full-scale	Add-on	Filtration	Filtration	62 - 97%
Improving nitrogen reduction in waste stabilisation ponds	Archer, H.E.; O'Brien, B.M.	2005	Water Science and Technology	Rock trickling filter	Rock trickling filter	Biological	Full-scale	Add-on	Attached growth	Biofilm processes	0.94
Changes in waste stabilisation pond performance resulting from the retrofit of activated sludge treatment upstream: Part I - Water quality issues	Cromar, Nancy J.; Sweeney, David G.; O'Brien, Mike J.; Fallowfield, Howard J.	2005	Water Science and Technology	Trickling filter	Pretreatment wit a trickling filter	Biological	Full-scale	Pre-lagoon	Trickling filter	Biofiltration	0.44
				Activated Sludge	Pretreatment with activated sludge	Biological	Full-scale	Pre-lagoon	Activated Sludge	Microbial processes & sedimentation	0.65
Effect of organic surface load on process performance of pilot-scale algae and duckweed-based waste stabilization ponds	Zimmo, O.R.; van der Steen, N.P.; Gijzen, H.J.	2005	Journal of Environmental Engineering,Vol. 131, No. 4,April 1, 2005, DOI: 10.1061/~ASCE!0733-9372~2005!131:4~587!	Algae in waste stabilization ponds	Nutrient removal using algae in waste stabilization pond	Biological	Pilot-scale	In-lagoon	Phytoremediation	Algal-bacterial symbiosis		68.4 - 73.6 %	0.674
				Duckweed in waste stabilization ponds	Nutrient removal using duckweed	Biological	Pilot-scale	In-lagoon	Phytoremediation	Plant uptake		59.2 - 62.1%	88.3 - 90.6%
Twenty years' monitoring of Mèze stabilisation ponds: Part I - Removal of organic matter and nutrients	Picot, B.; Andrianarison, Tahina; Gosselin, J.P.; Brissaud, F.	2005	Water Science & Technology Vol 51 No 12 pp 23–31 Q IWA Publishing 2005	Maturation pond	Maturation pond	Biological	Full-scale	Add-on	Maturation pond	Algal-bacterial uptake and sedimention		0.38
Integrated natural treatment systems for developing communities: Low-tech N-removal through the fluctuating microbial pathways	Shipin, O.; Koottatep, T.; Khanh, N.T.T.; Polprasert, C.	2005	Water Science & Technology Vol 51 No 12 pp 299–306	Vertical rock trickling filter	VTF downstream of (anaerobic and facultative) ponds	Biological	Pilot-scale	Add-on	Biofiltration	Filteration & biofilm processes	0.894737	0.811798
				Vertical rock trickling filter	VTF downstream of an anaerobic pond	Biological	Pilot-scale	Add-on	Biofiltration	Filteration & biofilm processes	0.859425	0.825871
				Vertical subsurface constructed wetland	VSS CW downstream of ponds	Biological	Pilot-scale	Add-on	Phytoremediation	Plant uptake	0.785714	0.866667
				Free water surface constructed wetland	FWS CW downstream of ponds/VTF	Biological	Pilot-scale	Add-on	Phytoremediation	Plant uptake	0.84	0.533333
Integration of nitrification and denitrification in airlift bioreactor.	Guo, H., Zhou, J., Su, J., Zhang, Z.	2005	Biochem. Eng. J. 23, 57–62. https://doi.org/10.1016/j.bej.2004.05.010.	Simultaneous nitrification and denitrification (SND) reactor	Simultaneous nitrification and denitrification (SND)	Biological	Bench-scale	Add-on	Attached growth	Biomass assimilation	0.82
Nitrate reduction using an electrode as direct electron donor in a biofilm-electrode reactor.	Park, H. Il, Kim, D.K., Choi, Y.J., Pak, D.	2005	Process Biochem. 40, 3383–3388. https://doi.org/10.1016/j.procbio.2005.03.017	Biofilm-electrode reactor	Biofilm-electrode reactor	Biological	Bench-scale	Add-on	Bioelectrochemical oxidation	Ammonia oxidation	0 - 80%
Aerated rock filters for enhanced ammonia and faecal coliform removal from facultative pond effluents	Johnson, M.L., Mara, D.	2005	Journal of Environmental Engineering. Apr2006, Vol. 132 Issue 4, p574-577.	Aerated rock filters	Aerated rock filter	Physical	Pilot-scale	Add-on	Biofilteration	Filteration and microbial processes	0.7
Nitrogen removal in a small waste stabilization pond containing rock filters	Strang, T J; Wareham, D G	2005	J. Environ. Eng. Sci.4: 451–460 (2005)	Aerated rock filters	Aerated rock filter	Physical	Pilot-scale	Add-on	Biofilteration	Filteration and microbial processes	24 - 76%%
Performance of cone-shaped fluidized bed struvite crystallizers in removing phosphorus from wastewater	Bowers, K.E.; Westerman, P.W.	2005	Transactions of the ASAE. 2005 48(3 p.1227-1234):1227-1234.	Struvite crystallizer	A struvite crystallizer design consisting of a continuously operating, cone-shaped fluidized bed	Chemical	Bench-scale	Add-on	Chemical precipitation	Chemical precipitation	0.8		0.56
The role of constructed wetlands in secondary effluent treatment and water reuse in subtropical and arid Australia	Greenway, Margaret	2005	EcologicalEngineering25(2005)501–509	Constructed wetland	Combined surface and subsurface flow	Biological	Full-scale	Add-on	Phytoremediation	Plant-uptake, filteration & microbial processes		70 - 98%	0.21
Hydroponic cultivation of lettuce (Lactuca sativa) using effluents from primary, secondary and tertiary +UV treatments	Keller, R.; Perim, K.; Semionato, S.; Zandonade, E.; Cassini, S.; GonÃ§alves, R.F.	2005	Water Science and Technology: Water Supply Vol 5 No 1 pp 95–100	Hydroponic system	Hydroponic cultivation of lettuce (Lactuca sativa) using effluents from primary, secondary and tertiary + UV treatments	Biological	Bench-scale	Add-on	Phytoremediation	Plant-uptake			0.42
Aerated rock filters for enhanced nitrogen and faecal coliform removal from facultative waste stabilization pond effluents	M. Johnson and D.D. Mara	2005	Water Science & Technology Vol 51 No 12 pp 99–102	Aerated rock filters	Aerated rock filter	Physical	Full-scale	Add-on	Attached growth	Microbial processes and filteration	0.98
Laundry wastew ater treatment using coagulation and membrane filtration.	S ˇostar-Turk S, Petrinic´ I, Simonicˇ M (	2005	Resour Conserv Recycl 44:185–196	Photobioreactor	Photobioreactor	Biological	Pilot-scale	Add-on	Photobioreactor	Assimilation by bacteria			0.97
Simultaneous nitrifcation and denitrifcation in an oxidation ditch plant.	Ammary BY, Radaideh JA	2005	Chem Biochem Eng Q 19:207–212	Oxidation ditch	Oxidation ditch	Biological	Pilot-scale	Add-on	Suspended growth	Microbial processes		0.9
Efect of aeration on nutrient removal performance of oxidation ditch systems.	Insel G, Artan N, Orhon D	2005	Environ Eng Sci 22:802–815	Oxidation ditch	Oxidation ditch	Biological	Pilot-scale	Add-on	Suspended growth	Microbial processes		0.65
Design strategy for a simultaneous nitrifcation/deni_x0002_trifcation of a slaughterhouse wastewater in a sequencing batch reactor: ASM2d modeling and verifcation.	Filali-Meknassi Y, Auriol M, Tyagi RD, Comeau Y, Surampalli RY	2005	Environ Technol 26:1081–1100	SBR	SBR	Biological	Pilot-scale	Add-on	Suspended growth	Microbial processes		95 - 97%
Simultaneous COD, ni_x0002_trogen, and phosphate removal by aerobic granular sludge.	De Kreuk, M.K., Heijnen, J.J., Van Loosdrecht, M.C.M.,	2005	Biotechnol. Bioeng. 90, 761-769	Granular biomass system	Granular biomass system	Biological	Pilot-scale	Add-on	Granular biomass	Microbial processes		0.94	0.94
Biological nutrient removal by a sequencing batch reactor (SBR) using an internal organic carbon source in digested piggery wastewater.	Obaja, D., MacE, S., Mata-Alvarez, J.,	2005	Bioresour. Technol. 96, 7-14.	SBR	SBR	Biological	Pilot-scale	Add-on	Sequence batch reactor	Microbial processes		1	0.98
Alternatives for treating high nitrogen liquor from advanced anaerobic digestion at the Blue Plains AWTP.	Constantine, T.A., Murthy, S., Bailey, W., Benson, L., Sadick, T., Daigger, G.,	2005	Proc. Water Environ. Fed. 16, 548–561.	Sequencing batch reactor	Blue plains process	Biological	Pilot-scale	Add-on	Sequence batch reactor	Microbial processes		0.81	0.99
Constructed Wetlands for Wastewater Treatment	Vymazal, J., Greenway, M., Tonderski, K., Brix, H., Mander, Ü.	2006	Water 2010, 2, 530-549; doi:10.3390/w2030530	Free water surface wetlands	Nutrient removal by FWS wetlands	Biological	Full-scale	Add-on	Constructed wetland	Plant-uptake, filteration & microbial processes		0.518	0.488
				Horizontal flow (HF)	Nutrient removal by HF wetlands	Biological	Full-scale	Add-on	Constructed wetland	Plant-uptake, filteration & microbial processes		33 - 43%	0.5
				Free water surface wetlands	Nutrient removal by FWS wetlands	Biological	Full-scale	Add-on	Constructed wetland	Plant-uptake, filteration & microbial processes		0.43	0.56
Constructed wetlands for the Mediterranean countries: hybrid systems for water reuse and sustainable sanitation	Masi, Fabio; Martinuzzi, Nicola	2006	Desalination 215 (2007) 44–55	Hybrid constructed wetland: coupling horizontal and vertical submerged flow beds	Hybrid constructed wetland: coupling horizontal and vertical submerged flow beds	Biological	Pilot-scale	Add-on	Phytoremediation	Plant-uptake, filteration & microbial processes	0.86	0.6	0.94
Biological nitrogen removal with nitrification and denitrification via nitrite pathway.	Peng, Y., Zhu, G.	2006	Appl. Microbiol. Biotechnol. 73, 15–26. https://doi.org/10.1007/s00253-006-0534-z	Shortcut nitrification and denitrification reactor	Shortcut nitrification and denitrification	Biological	Bench-scale	Add-on	Attached growth	Biomass assimilation	0 - 80%
Nutrient removal in a cold-region wastewater stabilization pond: Importance of Ammonia Volatilization	Rockne, Karl J.; Brezonik, Patrick L.	2006	Journal of Environmental Engineering. 132:451-459	Aeration	Aeration	Biological	Full-scale	In-lagoon	Aeration	Volatilization	0.8		0.5
Phosphorus retention in filter materials for wastewater treatment and its subsequent suitability for plant production	Hylander, L. D.; Kietlińska, A.; Renman, G.; Simán, G.	2006	Bioresource Technology 97 (2006) 914–921	Constructed sand filter beds	Constructed sand filter beds	Physical	Bench-scale	Add-on	Filteration	Adsoprtion			0.8
Phosphorus removal by electric arc furnace steel slag and serpentinite.	Drizo, A., Forget, C., Chapuis, R. P., and Comeau, Y.	2006	Water Res. 40, 1547–1554.doi: 10.1016/j.watres.2006.02.001	Active filter media	P through precipitation or absorption.	Chemical	Bench-scale	Add-on	Chemical precipitation	Chemical precipitation and adsorption			0.95
Phosphorus removal by an “active” slag filter–a decade of full scale experience.	Shilton, A. N., Elmetri, I., Drizo, A., Pratt, S., Haverkamp, R. G., and Bilby, S. C.	2006	Water Res. 40, 113–118. doi: 10.1016/j.watres.2005.11.002	Active filter media	P through precipitation or absorption.	Chemical	Full-scale	Add-on	Chemical precipitation	Chemical precipitation and adsorption			77 - 91%
Nitrogen removal from on-site treated anaerobic efuents using intermit_x0002_tently aerated moving bed bioflm reactors at low temperatures	Luostarinen S, Luste S, Valentin L, Rintala J.	2006	Water Res 40:1607–1615	MBBR polyethylene carriers	MBBR polyethylene carriers	Biological	Pilot-scale	Add-on	Attached growth	Microbial processes		50 - 60%	0.8
Efect of DO on Simulta_x0002_neous Nitrifcation and Denitrifcation in MBBR.	Wang X, Xia S, Chen L, Zhao J	2006	Journal-Tongji University 34:514	MBBR polyethylene carriers	MBBR polyethylene carriers	Biological	Pilot-scale	Add-on	Attached growth	Microbial processes		50 - 70%
Combining UASB and the fourth generation down-flow hanging sponge reactor for municipal waste_x0002_water treatment.	Tandukar, M., Uemura, S., Ohashi, A., Harada, H.,	2006	Water Sci. Technol. 53, 209-218.	UASB + Down-flow hanging sponge reactor	UASB + Down-flow hanging sponge reactor	Biological	Pilot-scale	Add-on	Hybrid process	Microbial processes	0.4	0.33
Removal of Pb ion from water by magnetically modified zeolite.	Nah, I.W., Hwang, K.-Y., Jeon, C., Choi, H.B.	2006	Miner. Eng. 19, 1452–1455.	Ion Exchange	Ion Exchange	Biological	Pilot-scale	Add-on	Ion Exchange	Ion Exchange	>80
Natural Systems – 1 Classical Algal Ponds for Treatment and Resource Recovery	Arceivala, Soli J, and Shyam R. Asolekar	2007	Chap. 9 in Wastewater Treatment for Pollution Control and Reuse. 3rd ed. McGraw Hill Education (India) Private Limited.	Algal ponds	Phosphorus removal via algae	Biological	Full-scale	In-lagoon	Phytoremediation	Algal-bacterial symbiosis		6 - 9%	0.17
Nitrogen removal in a two-stage, re-circulating waste stabilisation pond system	K Baskaran, L Farago	2007	Water Sci Technol. 2007;55(11):57-63. doi: 10.2166/wst.2007.335.	Algal-bacterial biofilm	Two-stage, re-circulating waste stabilisation pond incorporating algal-bacterial biofilm	Biological	Bench-scale	Add-on	Algal biofilm	Algal-bacterial symbiosis	90 - 95%	65 - 85%
Nitrogen removal in maturation ponds: Tracer experiments with 15N-labelled ammonia	M A Camargo Valero, D D Mara	2007	Water Sci Technol. 2007;55(11):81-5. doi: 10.2166/wst.2007.347.	Maturation pond	Maturation pond	Biological	Full-scale	Add-on	Maturation pond	Algal-bacterial uptake and sedimention	0.9	0.08
Waste Stabilization Ponds: A Viable Alternative for Small Community Treatment Systems	Duncan Mara, S. W. Mills, Howard William Pearson, Graham Alabaster	2007	Water and Environment Journal 6(3):72 - 78 DOI:10.1111/j.1747-6593.1992.tb00740.x	Nitrogen removal through algal uptake and removal	Nitrogen removal through algal uptake and removal	Biological	Full-scale	In-lagoon	Phytoremediation	Algal uptake		75% - 95%	0.6
Nitrogen removal via ammonia volatilization in maturation ponds	Camargo Valero, M.A.; Mara, D.D.	2007	Water Science & Technology Vol 55 No 11 pp 87–92	Maturation pond	Maturation pond	Biological	Pilot-scale	Add-on	Stabilization pond	Biomass assimilation + sedimentaion	0.79	0.03
Nitrogen removal in recirculated duckweed ponds system	Benjawan, Lukkhana; Koottatep, Thamarat	2007	Water Science & Technology Vol 55 No 11 pp 103–110	Recirculated weed ponds	Recirculated duckweed ponds	Biological	Pilot-scale	In-lagoon	Phytoremediation	Plant uptake	0.92	0.75
Nitrification in bulk water and biolfims of algae wastewater stabilization ponds	Babu, Mohd A.; Mushi, M.M.; van der Steen, N.P.; Hooijmans, C.M.; Gijzen, H.J.	2007	Water Science & Technology Vol 55 No 11 pp 93–101	Biofilm nitrification	Biofilm nitrification	Biological	Bench-scale	In-lagoon	Attached growth	Biofilm processes	0.94
Integrated advanced natural wastewater treatment system for small communities	Surampalli, Rao Y.; Banerji, S.K.; Tyagi, R.D.; Yang, P.Y.	2007	Water Science & Technology Vol 55 No 11 pp 239–243	Lagoon with an overland flow system and wetland system	Phytoremediation in constructed wetlands	Biological	Pilot-scale	Add-on	Phytoremediation	Plant-uptake, filteration & microbial processes	0.907		0.842
Experience in non-conventional wastewater treatment techniques used in the Czech Republic	Felberova, Lada; Kucera, Jiri; Mlejnska, Eva	2007	Water Science & Technology Vol 56 No 5 pp 149–156	Subsurface horizontal flow constructed wetlands	Waste stabilization pond coupled to a constructed wetland	Biological	Full-scale	Add-on	Phytoremediation	Plant-uptake, filteration & microbial processes		0.32	0.22
				Vertical flow groundfilters	Vertical flow ground filters coupled to a lagoon	Biological	Full-scale	Add-on	Biofiltration	Filteration & biofilm processes		0.47	0.35
Modelling nitrification of a lagoon effluent in moving-bed biofilm reactors	Houweling, Dwight; Monette, Frederic; Millette, Louis; Comeau, Yves	2007	Water Qual. Res. J. Canada, 2007 · Volume 42, No. 4, 284-294	Moving bed biofilm reactor (MBBR)	MBBR for nitrification in lagoons	Biological	Pilot-scale	Add-on	Attached growth	Biofilm processes		0.81
Biological nitrogen removal from landfill leachate by deammonification assisted by heterotrophic denitrification in a rotating biological contactor (RBC).	Cema, G., Wiszniowski, J., Zabczyński, S., Zabłocka-Godlewska, E., Raszka, A., Surmacz Górska, J.	2007	Water Sci. Technol. 55, 35–42. https://doi.org/10.2166/wst.2007.239.	Rotating Biological Contactor	Anammox process accompanied with autotrophic nitrification and heterotrophic denitrification in RBC	Biological	Pilot-scale	Add-on	Annamox	Ammonia oxidation	0 - 80%
Biological denitrification in microbial fuel cells.	Clauwaert, P., Rabaey, K., Aelterman, P., De Schamphelaire, L., Pham, T.H., Boeckx, P., Boon, N., Verstraete, W.	2007	Environ. Sci. Technol. 41, 3354–3360. https://doi.org/10.1021/es062580r.	Dual-chamber microbial fuel cell (MFC)	Dual-chamber microbial fuel cell (MFC)	Biological	Bench-scale	Add-on	Microbial fuel cell	Bioelectrochemical oxidation	80 - 90%
Ammonium removal performance of anaerobic ammonium-oxidizing bacteria immobilized in polyethylene glycol gel carrier: anammox bacteria immobilized in gel carrier.	Isaka, K., Date, Y., Sumino, T., Tsuneda, S.	2007	Appl. Microbiol. Biotechnol. 76, 1457–1465. https://doi.org/10.1007/s00253-007-1106-6	Continuous stirred tank reactor (CSTR); polyethylene glycol (PEG)-immobilized system	Polyethylene glycol (PEG)-immobilized system	Biological	Bench-scale	Add-on	Microbial oxidation	Biomass assimilation	0 - 80%
High nitrogen removal performance at moderately low temperature utilizing anaerobic ammonium oxidation reactions.	Isaka, K., Sumino, T., Tsuneda, S.	2007	J. Biosci. Bioeng. 103, 486–490. https://doi.org/10.1263/jbb.103.486	Anaerobic biological filtrated (ABF) reactor	Porous polyester nonwoven fabric carriers as a fixed bed for anammox bacteria	Biological	Bench-scale	Add-on	Fixed-bed reactor	Biomass assimilation	80 - 90%
Symbiotic algal bacterial wastewater treatment: effect of food to microorganism ratio and hydraulic retention time on the process performance	Medina, M., Neis, U.	2007	Water Sci. Technol. 55, 165–171. https://doi.org/10.2166/wst.2007.351	Immobilized algal-bacterial system	Closed suspended system considering food to microorganisms ratio F/M and hydraulic retention time HRT ; Chlorella vulgaris and activated sludge native bacteria	Biological	Bench-scale	Add-on	Suspended growth system	Biomass assimilation	33.43–65.96%
Removal of nitrogen and phosphorus from wastewater using microalgae immobilized on twin layers: an experimental study	Shi J, Podola B, Melkonian M	2007	J Appl Phycol 19:417–423	Microalgae-based system	Microalgae-based system	Biological	Bench-scale	Add-on	Algal biofilm	Algal-bacterial symbiosis		80-100%
Nitrogen removal in maturation ponds: Tracer experiments with 15N-labelled ammonia	Camargo Valero, M.A.; Mara, D.D.	2007	7th IWA International Conference on Waste Stabilization Ponds, Bangkok, Thailand, 25-27 September 2006.	Maturation pond	Maturation pond	Biological	Full-scale	Add-on	Biological oxidation	Algal uptake, microbial processes and settling	0.9	0.08
Evaluation of a cost effective technique for treating aquaculture water discharge using Lolium perenne Lam as a biofilter	NDUWIMANA, Andre; YANG, Xiang-long; WANG, Li-ren	2007	Journal of Environmental Sciences 2007 19(9):1079-1085	Plant biofilter	Aquaculture wastewater treatment system with recirculating system	Biological	Pilot-scale	Add-on	Phytoremediation	Plant-uptake, filteration & microbial processes	0.889
				Plant biofilter	Floating plant bed aquaculture wastewater treatment system	Biological	Pilot-scale	Add-on	Phytoremediation	Plant-uptake, filteration & microbial processes	0.83
Nitrogen removal in a two-stage, re-circulating waste stabilisation pond system	Baskaran, K.; Farago, L.	2007	7th IWA International Conference on Waste Stabilization Ponds, Bangkok, Thailand, 25-27 September 2006.	Re-circulating system with Bio-tubes	Re-circulating waste stabiization pond incorporating algal-biofilm: a laboratory-scale, two-stage, re-circulating system incorporating "Bio-Tube" plastic modules as attached growth medium has been tested using synthetic wastewater.	Biological	Bench-scale	Add-on	Attached growth	Algal uptake and nitrification/denitrification	90-95%	65-85%
Removal of Nutrients in Various Types of Constructed Wetlands	Vymazal, Jan	2007	Science of the total environment. 2007 380(1-3 p.48-65):48-65.	Construced wetland	Constructed wetland	Biological	Full-scale	Add-on	Phytoremediation	Plant-uptake, microbial processes and filteration	40 - 55%		40 - 60%
Constructed wetlands for the Mediterranean countries: hybrid systems for water reuse and sustainable sanitation	Masi, Fabio; Martinuzzi, Nicola	2007	Desalination 215 (2007) 44–55	Constructed wetland	Constructed wetland	Biological	Full-scale	Add-on	Phytoremediation	Plant-uptake and microbial processes	0.6	0.6	0.94
Removal of nitrogen and phosphorus from wastewater using microalgae immobilized on twin layers: an experimental study.	Shi, J., Podola, B., and Melkonian, M.	2007	J. Appl. Phycol. 19, 417–423. doi:10.1007/s10811-0069148-1	Immobilized algae	Algal species immobilized in beads or sheets	Biological	Bench-scale	Add-on	Algal biofilm	Algal uptake and microbial processes			62 - 90%
The fate of crop nutrients during digestion of swine manure in psychrophilic anaer obic sequencing batch reactors.	Masse´ DI, Croteau F, Masse L	2007	Bioresour Technol 98:2819–2823	Sequencing batch reactors (SBR)	Sequencing batch reactor (SBR)	Biological	Pilot-scale	Add-on	Sequencing batch reactor	Assimilation by bacteria			0.25
Comparison of membrane fouling during short-term fltration of aerobic granular sludge and activated sludge.	Jun Z, Yang FL, Meng FG, Peng AN, Di WANG	2007	Journal of Environmental Sciences 19:1281–1286	Hybrid sequencing batch biofilm reactor	Hybrid sequencing batch biofilm reactor	Biological	Pilot-scale	Add-on	Hybrid process	Microbial processes		0.9
Efects of design and aeration control parameters on simultaneous nitrifcation and denitrifcation (SNdN) perfor_x0002_mance for activated sludge proc	Insel G	2007	Environ Eng Sci 24:675–686	Activated sludge process	Activated sludge process	Biological	Pilot-scale	Add-on	Suspended growth	Microbial processes		0.96
Simultaneous nitrifcation and denitrif_x0002_cation in activated sludge system under low oxygen concentration.	Zhang P, Zhou Qi	2007	Front Environ Sci Eng China 1:49–52	Activated sludge process	Activated sludge process	Biological	Pilot-scale	Add-on	Suspended growth	Microbial processes		0.667
Modeling of membrane-aerated bioflm: efects of C/N ratio, bioflm thickness and surface loading of oxygen on feasibility of simultaneous nitrifca_x0002_tion and denitrifcation.	Matsumoto S, Terada A, Tsuneda S	2007	Biochem Eng J 37:98–107	MBR	MBR	Biological	Pilot-scale	Add-on	Attached growth	Microbial processes		> 70%
Performance and microbial ecology of the hybrid membrane bioflm process for concurrent nitrifcation and denitrifcation of wastewater.	Downing LS, Nerenberg R	2007	Water Sci Technol 55:355–362	Hybrid membrane bioreactor	Hybrid membrane bioreactor	Biological	Pilot-scale	Add-on	Hybrid process	Microbial processes		0.75
Effect of temperature, HRT, vegetation and porous media on removal efficiency of pilot-scale horizontal subsurface flow constructed wetlands.	Akratos, C.S., Tsihrintzis, V.A.,	2007	Ecol. Eng. 29, 173-191.	HSF Constructed wetland	HSF Constructed wetland	Biological	Pilot-scale	Add-on	Phytoremediation	Microbial + filltration	0.54		0.67
Decentralized treatment and distributed reuse in rural communities.	Crites, R.,	2007	Proc. Water Environ. Fed. 2007 (10), 7791–7801.	Synthetic media trickling biofilter	Advantex biofilter	Biological	Pilot-scale	Add-on	Biofilter	Microbial + filltration		0.5	0.17
Development of environmentally superior treatment system to replace anaerobic swine lagoons in the USA.	Vanotti, M.B., Szogi, A.A., Hunt, P.G., Millner, P.D., Humenik, F.J.,	2007	Bioresour. Technol. 98 (17), 3184–3194.	Continuous flow suspended growth with suspended internal packing	Biogreen	Biological	Pilot-scale	Add-on	Suspended growth	Microbial processes		0.25	0.58
Forward osmosis for concentration of anaerobic digester centrate	R.W. Holloway, A.E. Childress, K.E. Dennett, T.Y. Cath	2007	Water Res. 41 (17) (2007) 4005–4014.	Membrane filtration	Forward osmosis	Physical	Pilot-scale	Add-on	Membrane filtration	Filtration	0.68
Recovery of ammonia from human urine by stripping and absorption	S. Bas¸akçilardan-Kabakci, A.N. ˙ Ipeko˘ glu, I. Talinli	2007	Environ. Eng. Sci. 24 (5) (2007) 615–624.	Stripping and adsorption	Stripping and adsorption	Physical	Pilot-scale	Add-on	Stripping and adsorption	Precipitation	0.97
Nitrification and denitrification in partially aerated biological aerated filter (BAF) with dual size sand.	Ha,J.H.; Ong, S.K.	2007	Water Sci. Technol. 2007, 1–2, 9–17.	Partially aerated biological filter	Partially aerated biological filter	Biological	Bench-scale	Add-on	Biofiltration	Microbial processes + filtration	0.96	0.75
Statistical Analysis of Treatment Performance in Aerated and Nonaerated Subsurface Flow Constructed Wetlands	Wallace, S.; Nivala, J.; Meyers,	2008	Wastewater Treatment, Plant Dynamics and Management	Sub-surface flow constructed wetlands	Subsurface constructed wetlands	Biological	Full-scale	Add-on	Constructed wetland	Plant-uptake, filteration & microbial processes		40 - 60%
Wastewater-fed Aquaculture, Otelfingen, Switzerland: Influence of System Design and Operation Parameters on the Efficiency of Nutrient Incorporation into Plant Biomass	Andreas Graber & Ranka Junge-Berberović	2008	In: Vymazal, J. (eds) Wastewater Treatment, Plant Dynamics and Management in Constructed and Natural Wetlands. Springer, Dordrecht. https://doi.org/10.1007/978-1-4020-8235-1_26	Wastewater-fed aquaculture	wastewater-fed, partly indoor aquaculture plant consisting of 36 basins with a total area of 360 m2, charged with effluent from a methanization plant processing organic household waste	Biological	Pilot-scale	Add-on	Hydroponic system	Plant uptake		0.78	0.28
Performance of an overland flow system for advanced treatment of wastewater plant effluent	Amir Taebi, Ronald L Droste	2008	J Environ Manage. 2008 Sep; 88(4):688-96. doi: 10.1016/j.jenvman.2007.03.038	Overland flow system	Pilot-scale overland flow system for advanced treatment of municipal effluent	Biological	Pilot-scale	Add-on	Infiltration	Infiltration		0.745	0.548
Pilot-scale aerated submerged biofilm reactor for organics removal and nitrification at cold temperatures	Choi, Youngik; Johnson, Kraig; Hayes, Donald; Xu, Hua	2008	Water Environment ResearchVolume 80, Issue 4	Aerated submerged biofilm reactor	Aerated submerged biofilm reactor	Biological	Pilot-scale	Add-on	Attached growth	Biofilm processes	0.99
Performance of a series of three wastewater stabilisation ponds in Sahelian climate: Case study of 21E (EIER-ETSHER)wastewater treatment plant	Maiga, Amadou Hama, Konate, Yacouba; Wethe, Joseph; Denyigba, Kokou; Zoungrana, Denis; Togola,	2008	Revue des Sciences de l'Eau	Maturation pond	Maturation pond	Biological	Full-scale	Add-on	Maturation pond	Algal-bacterial uptake and sedimention		0.76	0.17
Performance of an overland flow system for advanced treatment of wastewater plant effluent	Taebi, Amir; Droste, Ronald L.	2008	Journal of Environmental Management, Volume 88, Issue 4, Pages 688-696, September 2008	Overland flow system	Overland flow system	Biological	Pilot plant	Add-on	Infiltration	Infiltration		39.4 - 44.4%	35.8 - 41.3%
Nitrogen removal performance using anaerobic ammonium oxidation at low temperatures.	Isaka, K., Date, Y., Kimura, Y., Sumino, T., Tsuneda, S.	2008	FEMS Microbiol. Lett. 282, 32–38. https://doi.org/10.1111/j.1574-6968.2008.01095.x.	Continuous reactor; immobilized algal-bacterial system	Gel carrier with entrapped anammox bacteria at lower temperature	Biological	Bench-scale	Add-on	Microbial oxidation	Biomass assimilation	0 - 80%
				Continuous reactor; immobilized algal-bacterial system	Gel carrier with entrapped anammox bacteria	Biological	Bench-scale	Add-on	Microbial oxidation	Biomass assimilation	0 - 80%
				Continuous reactor; immobilized algal-bacterial system	Polyethylene glycol (PEG)-immobilized system	Biological	Bench-scale	Add-on	Microbial oxidation	Biomass assimilation	80 - 90%
Analysis of ammonia loss mechanisms in microbial fuel cells treating animal wastewater.	Kim, J.R., Zuo, Y., Regan, J.M., Logan, B.E.	2008	Biotechnol. Bioeng. 99 (5),1120–1127. https://doi.org/10.1002/bit.21687	Single-chamber; microbial fuel cell (MFC)	Single-chamber; microbial fuel cell (MFC)	Biological	Bench-scale	Add-on	Bioelectrochemical oxidation	Biomass assimilation	0.6
				Dual-chamber; microbial fuel cell (MFC)	Dual-chamber; microbial fuel cell (MFC)	Biological	Bench-scale	Add-on	Bioelectrochemical oxidation	Biomass assimilation	0.69
Microbial fuel cells for simultaneous carbon and nitrogen removal.	Virdis, B., Rabaey, K., Yuan, Z., Keller, J.	2008	Water Res. 42, 3013–3024. https://doi.org/10.1016/j.watres.2008.03.017.	Dual-chamber microbial fuel cell (MFC)	Dual-chamber microbial fuel cell (MFC)	Biological	Bench-scale	Add-on	Bioelectrochemical oxidation	Biomass assimilation	0.674
Performance of an overland flow system for advanced treatment of wastewater plant effluent	Taebi, Amir; Droste, Ronald L.	2008	Journal of Environmental Management 88 (2008) 688–696	Overland flow system	Overland flow system	Biological	Full-scale	Add-on	Infiltration	Infiltration and plant uptake		0.39	0.36
Sustainability of wastewater treatment technologies	Muga, Helen E.; Mihelcic, James R.	2008	Journal of Environmental Management, Volume:88, Page(s):437	Land treatment system	Land treatment system	Biological	Full-scale	Add-on	Infiltration	Infiltration and plant uptake		38 - 95%	40 - 99%
Geotextile filtration performance for lagoon sludges and liquid animal manures dewatering	Cantrell, Keri B.; Chastain, John P.; Moore, Kathy P.	2008	Transactions of the ASABE. 51:1067-1076	Geotextile filteration	Geotextile filteration	Physical	Pilot-scale	Add-on	Filteration	Filteration	0.584		0.867
Phosphate removal by mineral-based sorbents used in filters for small-scale wastewater treatment.	Gustafsson, J. P., Renman, A., Renman, G., and Poll, K.	2008	Water Res. 42, 189–197. doi:10.1016/j.watres.2007.06.058	Active filter media	P through precipitation or absorption.	Chemical	Bench-scale	Add-on	Chemical precipitation	Chemical precipitation and adsorption			0.95
Use of electrodialysis and reverse osmosis for the recovery and concentration of ammonia from swine manure.	Mondor M, Masse L, Ippersiel D, Lamarche F, Masse DI.	2008	Bioresour Technol 2008;99:7363–8.	Electrodialysis with reverse osmosis	Electrodialysis with reverse osmosis	Physical	Bench-scale	Add-on	Electrodialysis	Ammonia oxidation		0.75
Nitrogen removal performance and microbial community structure dynamics response to carbon nitrogen ratio in a compact suspended carrier bioflm reactor.	Xia S, Li J, Wang R	2008	Ecol Eng 32:256–262	Compacted suspended carrier biofilm reactor	Compacted suspended carrier biofilm reactor	Biological	Pilot-scale	Add-on	Attached growth	Microbial processes		0.33
Modelling of long_x0002_term simultaneous nitrifcation and denitrifcation (SNDN) per_x0002_formance of a pilot scale membrane bioreactor.	Sarioglu M, Insel G, Artan N, Orhon D	2008	Water Sci Technol 57:1825–1833	MBR	MBR	Biological	Pilot-scale	Add-on	Attached growth	Microbial processes		70 - 100%
Feasibility of nitrifcation/denitrifcation in a sequencing batch bioflm reactor with liquid circulation applied to post-treatment.	do Canto CSA, Rodrigues JAD, Ratusznei SM, Zaiat M and Foresti E	2008	Bioresource Technol 99:644–654	Hybrid sequencing batch biofilm reactor	Hybrid sequencing batch biofilm reactor	Biological	Pilot-scale	Add-on	Hybrid process	Microbial processes	0.97	0.8
Simul_x0002_taneous nitrifcation–denitrifcation achieved by an innovative internal-loop airlift MBR: Comparative study.	Li YZ, He YL, Ohandja DG, Ji J, Li JF, Zhou T	2008	Biores Technol 99:5867–5872	Airlift MBR	Airlift MBR	Biological	Pilot-scale	Add-on	Hybrid process	Microbial processes	77 - 96%	39 – 63%
Optimization of the perfor_x0002_mance of an integrated anaerobic-aerobic system for domestic wastewater treatment.	Tawfik, A., El-Gohary, F., Ohashi, A., Harada, H.,	2008	Water Sci. Technol. 58, 185-194.	UASB + Down-flow hanging sponge reactor	UASB + Down-flow hanging sponge reactor	Biological	Pilot-scale	Add-on	Hybrid process	Microbial processes	0.88
Aerated wastewater treatment systems: do they treat wastewater to the EPA Victoria approved standard?	Marini, T.,	2008	Environ. Health 8 (4), 50.	Continuous flow suspended growth aerobic treatment system	Envirocycle	Biological	Pilot-scale	Add-on	Suspended growth	Microbial processes		0.25	0.17
Effect of cycle length and phase fraction on biological nutrients removal in temporal and spatial phase separated process.	Hong, K.H., Chang, D., Kang, S.W., Hur, J.M., Han, S.B., Sunwoo, Y.,	2008	J. Ind. Eng. Chem. 14 (4), 520–525.	Sequencing batch reactor	Virginia Inititative Process	Biological	Pilot-scale	Add-on	Sequence batch reactor	Microbial processes		0.75	0.5
Predicted distributed state effects on enhanced biological phosphorus removal in a 5-stage Bardenpho wastewater treatment configuration.	Schuler, A.J., Xiao, Y., 2008.	2008	Water Environ. Res. 80 (5), 454–463	Sequencing batch reactor	5 stage Bardenpho	Biological	Pilot-scale	Add-on	Sequence batch reactor	Microbial processes		0.85	0.92
Nutrient removal technology in North America and the European Union: a review.	Oleszkiewicz, J.A., Barnard, J.L.,	2008	Water Qual. Res. J. Can. 41 (4), 449–462.	Sequencing batch reactor	Westbank Process	Biological	Pilot-scale	Add-on	Sequence batch reactor	Microbial processes		0.85	0.83
Adsorption characteristics of ammonium ion by zeolite 13X.	Zheng, H., Han, L., Ma, H., Zheng, Y., Zhang, H., Liu, D., et al.,	2008	J. Hazard. Mater. 158, 577–584.	Ion Exchange	Ion Exchange	Biological	Pilot-scale	Add-on	Ion Exchange	Ion Exchange	80 - 90
Enhanced biological phosphorus removal for high-strength wastewater with a low rbCOD:P ratio.	Broughton, A.; Pratt, S.; Shilton, A.	2008	Bioresour. Technol. 2008, 99 (5), 1236−1241.	Sequencing batch reactor	Sequencing batch reactor	Biological	Full-scale	Add-on	Suspended growth	Microbial processes			0.99
An integrated ecological floating-bed employing plant, freshwater clam and biofilm carrier for purification of eutrophic water	Xian-Ning Li, Hai-Liang Song, Wei Li, Xi-Wu Lu, Osamu Nishimura	2009	Ecological Engineering Volume 36, Issue 4, April 2010, Pages 382-390	An integrated ecological floating-bed employing plant, freshwater clam and biofilm carrier	An integrated ecological floating-bed employing plant, freshwater clam and biofilm carrier	Biological	Bench-scale	In-lagoon	Phytoremediation	Plant uptake	0.337	0.53	0.545
Treatment performance of artificial floating reed beds in an experimental mesocosm to improve the water quality of river Kshipra.	Billore, S., Sharma, J.,	2009	Water Sci. Technol. 60 (11), 51–56	Artificial floating reed beds	Nutrient removal by direct uplant uptake by reed beds	Biological	Pilot-scale	In-lagoon	Phytoremediation	Plant uptake
Evaluation of nitrogen reduction in water hyacinth ponds integrated with waste stabilization ponds	Yi, Qitao; Kim, Youngchul; Tateda, Masafumi	2009	Desalination 249 (2009) 528–534	Water hyacinths	Water hyacinth ponds after waste stabilization ponds	Biological	Pilot-scale	Add-on	Phytoremediation	Plant uptake		0.76	0.92
Simultaneous nutrients and carbon removal during pretreated swine slurry degradation in a tubular biofilm photobioreactor	De Godos, I., González, C., Becares, E., García-Encina, P.A., Muñoz, R.	2009	Appl. Microbiol. Biotechnol. 82, 187–194. https://doi.org/10.1007/s00253-008-1825-3.	Immobilized algal-bacterial system	Immobilized system biofilm reactor with simultaneous denitrification/nitrification ; Chlorella sorokiniana and activated sludge native bacteria	Biological	Bench-scale	Add-on	Algal biofilm	Algal-bacterial symbiosis	94–100%
Innovative treatment system for digester liquor using anammox process.	Furukawa, K., Inatomi, Y., Qiao, S., Quan, L., Yamamoto, T., Isaka, K., Sumino, T.	2009	Bioresour. Technol. 100, 5437–5443. https://doi.org/10.1016/j.biortech.2008.11.055.	Continuous stirred tank reactor (CSTR) with polyethylene glycol (PEG)-immobilized system	Polyethylene glycol (PEG)-immobilized system	Chemical	Bench-scale	Add-on	Microbial oxidation	Biomass assimilation	0 - 80%
Study on the performance of anaerobic ammonium oxidation treatment using PVA gel as a carrier.	Ge, Y.S., Yamaguchi, A., Sakuma, H.	2009	Water Sci. Technol. 59, 1037–1041. https://doi.org/10.2166/wst.2009.057	Continuous stirred tank reactor (CSTR) with polyvinyl alcohol (PVA), sodium alginate (SA)-immobilized system	Polyvinyl alcohol (PVA), sodium alginate (SA)-immobilized system	Biological	Bench-scale	Add-on	Microbial oxidation	Biomass assimilation	0 - 80%
Effect of influent nutrient ratios and hydraulic retention time (HRT) on simultaneous phosphorus and nitrogen removal in a two sludge sequencing batch reactor process.	Wang, Y., Peng, Y., Stephenson, T.	2009	Bioresour. Technol. 100, 3506–3512.https://doi.org/10.1016/j.biortech.2009.02.026.	Anaerobic-anoxic/nitrification sequence batch reactor A2N-SBR	Anaerobic-anoxic/nitrification	Biological	Bench-scale	Add-on	Attached growth	Biomass assimilation	0.83
Modeling nitrogen removal in water hyacinth ponds receiving effluent from waste stabilization ponds	Youngchul Kim	2009	Ecological engineering. 2009, pp 75 - 84	Water hyacinths	Lagoon system coupled to water hyacinth	Physical	Pilot-scale	Add-on	Phytoremediation	Plant-uptake and microbial processes	0.68
Wastewater treatment at the Houghton Lake wetland: Hydrology and water quality	Kadlec, Robert H.	2009	Ecological Engineering. Sep2009, Vol. 35 Issue 9, p1287-1311. 25p.	Wetland	Wetland for wastewater treatment	Biological	Full-scale	Add-on	Phytoremediation	Plant-uptake, microbial processes and filteration		0.95	0.94
Treatment performance of wastewater lagoons in south yungas province of Bolivia	Muga, Helen E.; Mihelcic, James R.; Reents, Nathan W.; Morales, Santiago; Gemio, Gabriela; Ballard, Meredith; Fuchs, Valerie J.; Hanson, Cara M.; Johnson, Esther M.; Hoyt, Alison M.	2009	World Environmental and Water Resources Congress 2009: Great Rivers; https://doi.org/10.1061/41036(342)586	Maturation pond	Facultative pond coupled to maturation pond	Biological	Full-scale	Add-on	Maturation pond	Microbial processes and settling		0.53	0.63
A novel bio-eco technology combined system for rural domestic wastewater treatment in a tourism area: A full-scale study	Liang, Hanwen; Liu, Junxin; Guo, Xuesong; Shan, Baoqing; Zhao, Jingzhu; Yu, Lijun; Li, Lichuan; Liu, Jianjun	2009	Environmental Engineering Science. 26:1419-1427	Integrated oxidation ditch with wetland eco-filter	Bio-eological hybrid system consisting of integrated oxidation ditch with wetland eco-filter	Biological	Full-scale	Add-on	Phytoremediation	Plant-uptake, microbial processes and filteration	0.98		0.97
Enhanced phosphorus removal in a waste stabilization pond system with blast furnace slag filters	M.A. Camargo Valeroa, M. Johnsonb, T. Matherb, D.D. Marab	2009	Desalination and Water Treatment 4 (2009) 122–127	Blast furnace filters	Tertiary horizontal-flow blast furnace slag filter	Physical	Bench-scale	Add-on	Chemical precipitation	Precipitation and filteration			75 - 80%
Simultaneous nutrients and carbon removal during pretreated swine slurry degradation in a tubular biofilm photobioreactor.	De Godos, I., González, C., Becares, E., García-Encina, P. A., and Muñoz, R.	2009	Environ. Biotechnol.82, 187–194. doi: 10.1007/s00253-008-1825-3	Algal biofilm reactor	Fixed growth algal bioreactors	Biological	Bench-scale	Add-on	Algal biofilm	Algal uptake and microbial processes			41 - 97%
Recovery of nitrogen and phosphorus from alkaline fermentation liquid of waste activated sludge and application of the fermentation liquid to promote biological municipal wastewater treatment.	Tong J, Chen Y.	2009	Water Res 2009;43:2969–76.	Struvite precipitation	Struvite precipitation	Physical	Bench-scale	Add-on	Chemical precipitation	Chemical precipitation		63 - 83.2%
Model evaluation of simultaneous nitrifcation and denitrifcation in a mem_x0002_brane bioreactor operated without an anoxic reactor.	Sarioglu M, Insel G, Artan N, Orhon D	2009	J Membr Sci 337:17–27	MBR	MBR	Biological	Pilot-scale	Add-on	Attached growth	Microbial processes		85 - 95%
Simulta_x0002_neous nitrifcation/denitrifcation in a bioflm airlift suspension (BAS) reactor with biodegradable carrier material.	Walters E, Hille A, He M, Ochmann C, Horn H	2009	Water Res 43:4461–4468	2 stage biofilm airlift suspended reactor cascade with return sludge	2 stage biofilm airlift suspended reactor cascade with return sludge	Biological	Pilot-scale	Add-on	Hybrid process	Microbial processes		0.75
Coupling of sequencing batch reactor and UASB reactor for domestic wastewater treatment.	Moawad, A., Mahmoud, U.F., El-Khateeb, M.A., El-Molla, E.,	2009	Desalination 242, 325-335	UASB + SBR	UASB + SBR	Biological	Pilot-scale	Add-on	Hybrid process	Microbial processes	1	0.77
Phosphorus removal from agricultural runoff by constructed wetland.	Lu, S.Y., Wu, F.C., Lu, Y.F., Xiang, C.S., Zhang, P.Y., Jin, C.X.,	2009	Ecol. Eng. 35, 402-409	FWS Constructed wetland	FWS Constructed wetland	Biological	Pilot-scale	Add-on	Phytoremediation	Microbial + filltration			0.59
Removal and recovery of phosphate from municipal wastewaters using a polymeric anion exchanger bound with hydrated ferric oxide nanoparticles.	Martin, B.D., Parsons, S.A., Jefferson, B.	2009	Water Sci. Technol. 60, 2637-2645.	Ion exchange	Ion exchange	Chemical	Pilot-scale	Add-on	Ion exchange	Ion exchange			80 - 90%
Granu_x0002_lation of activated sludge in a pilot-scale sequencing batch reactor for the treatment of low-strength municipal wastewater.	Ni, B.J., Xie, W.M., Liu, S.G., Yu, H.Q., Wang, Y.Z., Wang, G., Dai, X.L.,	2009	Water Res. 43, 751-761	Granular biomass system	Granular biomass system	Biological	Pilot-scale	Add-on	Granular biomass	Microbial processes	0.95
Long term operation of pilot_x0002_scale biological nutrient removal process in treating municipal wastewater.	Kim, D., Kim, K.Y., Ryu, H.D., Min, K.K., Lee, S.I.,	2009	Bioresour. Technol. 100, 3180-3184	SBR: DEPHANOX	SBR: DEPHANOX	Biological	Pilot-scale	Add-on	Sequence batch reactor	Microbial processes		0.76	0.95
Enhanced biological nutrients removal in modified step-feed anaerobic/anoxic/oxic process.	Wei, W., Shuying, W., Yongzhen, P., Zhang, S., Fangfang, Y.,	2009	Chin. J. Chem. Eng. 17 (5), 840–848.	Sequencing batch reactor	A20 (anaerobic/anoxic/oxic) process	Biological	Pilot-scale	Add-on	Sequence batch reactor	Microbial processes		0.78	0.92
Analysis on operation efficiency of Johannesburg process in dengjiacun WWTP.	Liu, X.-y., Wang, S.-p., Peng, D.-c.,	2009	China Water & Wastewater 20, 38.	Sequencing batch reactor	Johannesburg process	Biological	Pilot-scale	Add-on	Sequence batch reactor	Microbial processes		0.73
Evaluation of ammonium removal using a chitosan-g-poly (acrylic acid)/rectorite hydrogel composite.	Zheng, Y., Wang, A.,	2009	J. Hazard. Mater. 171 (1), 671–677.	Adsorption	Adsorption using modification of PAA-hydrogel with chitosan	Biological	Bench-scale	Add-on	Adsorption	Adsorption	0.63
Influence of the physical and mechanical characteristics of sands on the hydraulic and biological behaviors of sand filters.	Rolland, L.; Molle, P.; Liénard, A.; Bouteldja, F.; Grasmik, A.	2009	Desalination 2009, 248, 998–1007.	Sand filter	Sand filter	Biological	Bench-scale	Add-on	Biofiltration	Microbial processes + filtration	0.62
Granulation of activated sludge in a pilot-scale sequencing batch reactor for the treatment of low-strength municipal wastewater.	Ni, B.-J., Xie, W.-M., Liu, S.-G., Yu, H.-Q., Wang, Y.-Z., Wang, G., Dai, X.-L.,	2009	Water Res. 43, 751–761.	Sequencing batch reactor	Aerobic granular sludge system	Biological	Pilot-scale	Add-on	Suspended growth	Microbial processes		0.95
Constructed Wetlands for Wastewater Treatment	Vymazal, Jan	2010	Water 2010, 2, 530-549; doi:10.3390/w2030530	Free water surface wetlands	Nutrient removal by FWS wetlands	Biological	Full-scale	Add-on	Constructed wetland	Plant-uptake, filteration & microbial processes		41 - 58%	34-50%
Effects of vegetation, season and temperature on the removal of pollutants in experimental floating treatment wetlands. W	Van de Moortel, A.M., Meers, E., De Pauw, N., Tack, F.M.	2010	Water Air Soil Pollut. 212 (1–4), 281–297.	Floating treatment wetlands	Floating treatment bed, can work well under aerobic and anaerobic conditions	Biological	Full-scale	In-lagoon	Constructed wetland	Plant-uptake, filteration & microbial processes
Modelling waste stabilisation ponds with an extended version of ASM3	T Gehring 1, J D Silva, O Kehl, A B Castilhos Jr, R H R Costa, F Uhlenhut, J Alex, H Horn, M Wichern	2010	Water Sci Technol. 2010;61(3):713-20. doi: 10.2166/wst.2010.954.	Algae biomass	Algae biofilm	Biological	Full-scale	In-lagoon	Algal biofilm	Algal-bacterial symbiosis	0.895
Nutrient removal in a cold-region wastewater stabilization pond: Importance of Ammonia Volatilization	M A Camargo Valero, D D Mara, R J Newton	2010	Water Sci Technol. 2010;61(4):1027-34. doi: 10.2166/wst.2010.952.	Maturation ponds	Maturation pond	Biological	Pilot-scale	Add-on	Maturation pond	Algal-bacterial uptake and sedimention		0.82
Nitrification potential in waste stabilisation ponds: Comparison of a secondary and tertiary pond system	Yamamoto, A.; Short, M.D.; Van Den Akker, B.; Cromar, N.J.; Fallowfield, H.J.	2010	Water Science & Technology—WST | 61.3 | 2010	Maturation pond	Maturation pond	Biological	Bench-scale	Add-on	Maturation pond	Algal-bacterial uptake and sedimention	28 - 80%
Seasonal Operation of Ponds for ChemicalPrecipitation of Wastewater	Jörgen Hanæus; Erik Grönlund; Erica Johansson	2010	J. COLD REG. ENGRG	Chemical precipitation	Chemical precipitation	Chemical	Full-scale	Add-on	Chemical precipitation	Chemical precipitation		13 - 58%	85 - 89%
Ammonia volatilisation in waste stabilisation ponds: A cascade of misinterpretations?	Camargo Valero, M.A.; Mara, D.D.	2010	Water Science and Technology	Ammonia volatilization	Ammonia volatilization	Physical	Full-scale	In-lagoon	Ammonia stripping	Ammonia stripping	0.9
Nitrogen removal in maturation waste stabilisation ponds via biological uptake and sedimentation of dead biomass	Camargo Valero, M.A.; Mara, D.D.; Newton, R.J.	2010	Water Science and Technology. 2010 61(4):1027-1034	Maturation pond	Algal uptake and sedimentation in maturation ponds	Biological	Pilot-scale	Add-on	Maturation pond	Algal-bacterial uptake and sedimention		0.82
Dissolved organic matter and nitrogen removal by advanced aerated submerged bio-film reactor	Choi, Youngik; Johnson, Kraig; Hayes, Donald F.; Sung, Nak-chang; Xu, Hua	2010	Desalination 250 (2010) 368–372	Advanced aeratd submerged bio-film reactor	Advanced aerated submerged bio-film reactor	Physical	Pilot-scale	Add-on	Biofilm processes	Biofilm processes	0.9
Temperature effects on nitrification in polishing biological aerated filters (BAFs)	Ha, Jeong Hyub; Ong, Say Kee; Surampalli, R.; Song, Jihyeon	2010	Environmental Technology 2010 31(6):671-680.	Biological aerated filters	Polishing biological aerated filter with a gravel media	Physical	Pilot-scale	Add-on	Biofiltration	Filteration & biofilm processes	0.95
Temperature effects on nitrification in polishing biological aerated filters (BAFs)	Jeong Hyub Ha, Say Kee Ong, R. Surampalli and JiHyeon Song	2010	Environmental Technology	Biological aerated filters	Biological aerated filters	Biological	Pilot-scale	Add-on	Biological aerated filters	Chemical precipitation	0.97	41 - 87%
Microalgae cultivation in a wastewater dominated by carpet mill effluents for biofuel applications.	Chinnasamy, S., Bhatnagar, A., Hunt, R.W., Das, K.C.	2010	Bioresour. Technol. 101, 3097–3105. https://doi.org/10.1016/j.biortech.2009.12.026.	Immobilized algal-bacterial system	Closed suspended system for biodiesel production ; Carpet mill industry wastewater native microalgal consortium	Biological	Bench-scale	Add-on	Suspended growth	Suspended growth	99.7–99.8%
Nitrogen removal performance and microbial community analysis of an anaerobic up-flow granular bed anammox reactor.	Cho, S., Takahashi, Y., Fujii, N., Yamada, Y., Satoh, H., Okabe, S.	2010	Chemosphere 78, 1129–1135. https://doi.org/10.1016/j.chemosphere.2009.12.034.	Anaerobic upflow reactor	Granular bed anammox	Biological	Pilot-scale	Pre-lagoon	Anammox	Ammonia oxidation	0.6
Identification and quantification of anammox bacteria in eight nitrogen removal reactors.	Hu, B. lan, Zheng, P., Tang, C. jian, Chen, J. wei, van der Biezen, E., Zhang, L., Ni, B. jie, Jetten, M.S.M., Yan, J., Yu, H.Q., Kartal, B.	2010	Water Res. 44, 5014–5020. https://doi.org/10.1016/j.watres.2010.07.021	Upflow anaerobic sludge blanket UASB	Upflow anaerobic sludge blanket UASB	Biological	Upflow anaerobic sludge blanket UASB	Upflow anaerobic sludge blanket UASB	Upflow anaerobic sludge blanket (UASB)	Biomass assimilation	90 - 100%
Simultaneous nitrification, denitrification and carbon removal in microbial fuel cells.	Virdis, B., Rabaey, K., Rozendal, R.A., Yuan, Z., Keller, J.	2010	Water Res. 44,2970–2980. https://doi.org/10.1016/j.watres.2010.02.022.	Dual-chamber microbial fuel cell (MFC)	Dual-chamber microbial fuel cell (MFC)	Hybrid	Dual-chamber microbial fuel cell (MFC)	Dual-chamber microbial fuel cell (MFC)	Microbial fuel cell (MFC)	Bioelectrochemical oxidation	0.941
Algal-based immobilization process to treat the effluent from a secondary wastewater treatment plant (WWTP)	He S, Xue G	2010	J Hazard Mater 178:895–899	Microalgae-based system	Microalgae-based system	Biological	Bench-scale	Add-on	Algal biofilm	Algal-bacterial symbiosis		80-100%
Lipid accumulation and nutrient removal properties of a newly isolated freshwater microalga, Scenedesmus sp. LX1, growing in secondary effluent	Li X, Hu HY, Yang J	2010	New Biotech 27:59–63	Microalgae-based system	Microalgae-based system	Biological	Bench-scale	Add-on	Algal biofilm	Algal-bacterial symbiosis		80-100%	85-100%
Growth and nutrient removal in free and immobilized green algae in batch and semi-continuous cultures treating real wastewater	Ruiz-Marin A, Mendoza-Espinosa LG, Stephenson T	2010	Bioresour Technol 101:58–64	Microalgae-based system	Microalgae-based system	Biological	Bench-scale	Add-on	Algal biofilm	Algal-bacterial symbiosis		80-100%	85-100%
Cultivation of green algae Chlorella sp. in different wastewaters from municipal wastewater treatment plant	Wang L, Min M, Li Y, Chen P, Chen Y, Liu Y, Wang Y, Ruan R	2010	Appl Biochem Biotechnol 162:1174–1186	Microalgae-based system	Microalgae-based system	Biological	Bench-scale	Add-on	Algal biofilm	Algal-bacterial symbiosis		80-100%
Algal-based immobilization process to treat the effluent from a secondary wastewater treatment plant (WWTP)	He,S.; Xue, G.	2010	J. Hazard. Mater. 2010, 178, 895–899.	Algae immobilized	Algal species are into sheets or beads and immobilized	Biological	Bench-scale	Add-on	Algal biofilm	Algal uptake and microbial processes			62 - 90%
Simultaneous nitrogen and phosphorus removal by a novel sequencing batch moving bed membrane bioreactor for wastewater treatment.	Yang, S.; Yang, F.; Fu, Z.; Wang, T.; Lei, R.	2010	J. Hazard. Mater. 2010, 175, 551–557.	Sequencing batch moving bed membrane bioreactor	Moving-bed Carriers Sequencing batch reactor with integrated membrane	Biological	Bench-scale	Add-on	Moving bed membrane bioreactor	Microbial processes			0.84
Long-term phosphate removal by the calcium-silicate material Polonite in wastewater filtration systems.	Renman,A.; Renman, G.	2010	Chemosphere 2010, 79, 659–664	Active filter media	P-removal by precipitation or absorption	Chemical	Full-scale	Add-on	Active filteration	Precipitation or adsorption			77 - 91%
Modelling waste stabilisation ponds with an extended version of ASM3	Gehring, T.; Silva, J.D.; Kehl, O.; Castilhos Jr., A.B.; Costa, R.H.R.; Uhlenhut, F.; Alex, J.; Horn, H.; Wichern, M.	2010	Water Science & Technology—WST | 61.3 | 2010	Facultative lagoon with integrated algal bioass	Facultative lagoon with integrated algal bioass	Biological	Full-scale	In-lagoon	Algal biofilm	Algal uptake	0.9
Post-treatment of UASB reactor effluent in waste stabilization ponds and in horizontal flow constructed wetlands: A comparative study in pilot scale in Southeast Brazil	Bastos, R.K.X.; Calijuri, M.L.; Bevilacqua, P.D.; Rios, E.N.; Dias, E.H.O.; Capelete, B.C.; Magalhaes, T.B.	2010	Water Science and Technology; London Vol. 61, Iss. 4, (Feb 2010): 995-1002. DOI:10.2166/wst.2010.960	Constructed wetland	Horizontal flow constructed wetland	Biological	Pilot-scale	In-lagoon	Phytoremediation	Plant-uptake, microbial processes and filteration		0.13	0.3
Seasonal operation of ponds for chemical precipitation of wastewater	Hanaeus, Jorgen; Gronlund, Erik; Johansson, Erica	2010	Journal of Cold Regions Engineering. Dec2010, Vol. 24 Issue 4, p98-111	Chemical precipitation	Chemical precipitation	Biological	Full-scale	In-lagoon	Chemical precipitation	Precipitation or adsorption		13 - 58%	66 - 95%
Energing Environmental Technologies Vol II	Vishal Shah	2010	Springer, DOI 10.1007/978-90-481-3352-9	Constructed Wetland	Constructed wetland	Biological	Full-scale	Add-on	Phytoremediation	Plant-uptake, microbial processes and filteration	86 - 98%		32 - 71%
Floating vegetated mats for improving surface water quality	Hubbard, Robert K.	2010	Springer, DOI 10.1007/978-90-481-3352-10	Water hyacinths	Water hyacinth	Biological	Full-scale	In-lagoon	Phytoremediation	Plant-uptake and microbial processes	0.13		0.64
				Hydroponics	Hydroponics	Biological	Full-scale	In-lagoon	Phytoremediation	Plant-uptake and microbial processes	66 - 76%		87 - 95%
An integrated ecological floating-bed employing plant, freshwater clam and biofilm carrier for purification of eutrophic water	Li, Xian-Ning; Song, Hai-Liang; Li, Wei; Lu, Xi-Wu; Nishimura, Osamu	2010	Ecological Engineering. 36:382-390	Integrated floating bed and biofilm carrier	Integrated ecological floating-bed	Biological	Full-scale	Add-on	Hybrid phytoremediation	Plant-uptake and microbial processes	0.337	0.527	0.545
Algal-based immobilization process to treat the effluent from a secondary wastewater treatment plant (WWTP).	He, S., and Xue, G.	2010	J. Hazard. Mater. 178,895–899. doi:10.1016/j.jhazmat.2010.02.022	Immobilized algae	Algal species immobilized in beads or sheets	Biological	Bench-scale	Add-on	Algal biofilm	Algal uptake and microbial processes			62 - 90%
Simultaneous nitrogen and phosphorus removal by a novel sequencing batch moving bed membrane bioreactor for wastewater treatment.	Yang, S., Yang, F., Fu, Z., Wang, T., and Lei, R.	2010	J. Hazard. Mater. 175, 551–557. doi: 10.1016/j.jhazmat.2009.10.040	Sequencing batch moving bed membrane bioreactor	Sequencing batch reactor with integrated membrane, moving-bed carriers	Biological	Bench-scale	Add-on	Microbial processes	Microbial process			0.84
Long-term phosphate removal by the calcium-silicate material Polonite in wastewater filtration systems.	Renman, A., and Renman, G.	2010	Chemosphere 79, 659–664. doi:10.1016/j.chemosphere.2010.02.035	Active filter media	P through precipitation or absorption.	Chemical	Full-scale	Add-on	Chemical precipitation	Chemical precipitation and adsorption			77 - 91%
Growth and nutrient removal in free and immobilized green algae in batch and semi-continuous cultures treating real wastewater.	Ruiz-Marin, A., Mendoza-Espinosa, L.G., Stephenson, T.,	2010	Bioresour. Technol. 101 (1), 58–64.	Microalgae-based wastewater treatment	Microalgae-based wastewater treatment	Biological	Bench-scale	Add-on	Algal biofilm	Algal uptake	96.6 - 100%		55.2 - 83.3
Culture of microalgae Chlamydomonas reinhardtii in wastewater for biomass feedstock production.	Kong, Q.X., Li, L., Martinez, B., Chen, P., Ruan, R.,	2010	Appl. Biochem. Biotechnol. 160 (1), 9–18.	Biocoil Photobioreactor: microalgae-based wastewater treatment	Biocoil Photobioreactor: microalgae-based wastewater treatment	Biological	Bench-scale	Add-on	Algal biofilm	Algal uptake	42.2 - 83.0%		12.5 - 15.4%
Struvite precipitation from urine– Influencing factors on particle size.	Ronteltap, M., Maurer, M., Hausherr, R., Gujer, W.,	2010	Water Res. 44, 2038–2046. https://doi.org/10.1016/J.WATRES.2009.12.015.	Continuous stirred tank reactor	Continuous stirred tank reactor	Chemical	Bench-scale	Add-on	Chemical precipitation	Chemical precipitation			0.99
Upgrading of sewage treatment plant by sustainable and cost-effective separate treatment of industrial wastewater	Abma, W.R., Driessen, W., Haarhuis, R., van Loosdrecht, M.C.M.,	2010	Water Sci. Technol. 61, 1715–1722. https://doi.org/10.2166/wst.2010.977.	PHOSPAQ	Continuous stirred tank reactor	Chemical	Full-scale	Add-on	Chemical precipitation	Chemical precipitation			75 - 95%
Water hyacinth (Eich hornia crassipes) waste as an adsorbent for phosphorus removal from swine wastewater.	Chen X, Chen X, Wan X et al	2010	Bioresour Technol 101:9025–9030	Water hyacinth	Water hyacinth	Biological	Pilot-scale	Add-on	Phytoremediation	Assimilation by plants			0.36
Growth and nutrient removal properties of a freshwater microalga Scenedesmus sp. LX1 under different kinds of nitrogen sources.	Xin, L.; Hong-Ying, H.; Ke, G.; Jia, Y	2010	Ecol. Eng. 2010, 36, 379–381.	Photobioreactor	Micro-algal system	Biological	Bench-scale	Add-on	Algal biofilm	Algal processes	0.31		0.76
Characterization of microbial community in an aerobic moving bed bioflm reactor applied for simultaneous nitrifcation and denitrifcation.	Fu B, Liao X, Ding L, Ren H	2010	World J Microbiol Biotechnol 26:1981–1990	MBBR polyethylene carriers	MBBR polyethylene carriers	Biological	Pilot-scale	Add-on	Attached growth	Microbial processes	0.9
Study of operational conditions of simultaneous nitrifca_x0002_tion and denitrifcation in a Carrousel oxidation ditch for domestic wastewater treatment.	Liu Y, Shi H, Xia L, Shi H, Shen T, Wang Z, Wang G, Wang Y	2010	Biores Technol 101:901–906	Oxidation ditch	Oxidation ditch	Biological	Pilot-scale	Add-on	Suspended growth	Microbial processes		60 - 70%
Treatment of domestic wastewater in an up-flow anaerobic sludge blanket reactor followed by moving bed biofilm reactor.	Tawfik et al.	2010	Bioproc. Biosyst. Eng. 33, 267-276.	UASB + MBBR	UASB + MBBR	Biological	Pilot-scale	Add-on	Hybrid process	Microbial processes		0.59	0.6
Upflow Sludge Blanket Filtration (USBF): an innovative technology in activated sludge process.	Mesdaghinia, A., Mahvi, A., Saeedi, R., Pishrafti, H.,	2010	Iran. J. Public Health 39 (2), 7.	Continuous flow suspended growth aerobic treatment system	USBF	Biological	Pilot-scale	Add-on	Suspended growth	Microbial processes		0.75	0.83
Cultivation of green algae Chlorella sp. in different wastewaters from municipal wastewater treatment plant.	Wang L, Min M, Li Y, Chen P, Chen Y, Liu Y, et al.	2010	Appl Biochem Biotechnol 2010;162:1174–86.	Microalgal system	Microalgal system	Biological	Pilot-scale	Add-on	Algal biofilm	Algal processes		0.824	0.832
Culture of microalgae Chlamydo monas reinhardtii in wastewater for biomass feedstock production.	Kong Q, Li L, Martinez B, Chen P, Ruan R.	2010	Appl Biochem Biotechnol 2010;160:9–18.	Microalgal system	Microalgal system	Biological	Pilot-scale	Add-on	Algal biofilm	Algal processes		0.83	0.1445
Treatment of segregated black/grey domestic wastewater using constructed wetlands in the Mediterranean basin: the zer0-m experience.	Masi F, El Hamouri B, Abdel Shafi H, Baban A, Ghrabi A, Regelsberger M	2010	Water Science and Technology, 61(1): 97–105	Constructed wetland	Constructed wetland	Biological	Pilot-scale	Add-on	Phytoremediation	Microbial processes and filtration	0.9
Anaerobic treatment of concentrated black water in a UASB reactor at a short HRT.	De Graaff M S, Temmink H, Zeeman G, Buisman C J N	2010	Water (Basel), 2(1): 101–119	Upflow Anaerobic Sequence Batch	UASB, HRT=8.7 d	Biological	Full-scale	Add-on	Suspended growth	Microbial processes		0.0526316	0.409091
Filter Media for Nutrient Removal in Natural Systems and Built Environments: II—Design and Application Challenges.	Chang, N., Wanielista, M.P., & Daranpob, A.	2010	Environmental Engineering Science, 27, 707-720.	Filtration	Sorption media for nutrient removal	Physical	Full-scale	Add-on	Filtration	Filtration		0.5	0.9
Study on denitrification effect of O/A two-stage biological sand filter.	Li, S.; Miao, B.; Shi, Z.; Zhang, W.	2010	Proceedings of the 2010 International Conference on Mechanic Automation and Control Engineering, Wuhan, China, 26–28 June 2010; pp. 1706–1709.	O/A two-stage biosand filter	O/A two-stage biosand filter	Biological	Bench-scale	Add-on	Biofiltration	Microbial processes + filtration		0.5
Cultivation of green algae Chlorella sp. in different wastewaters from municipal wastewater treatment plant.	Wang, L., Min, M., Li, Y., Chen, P., Chen, Y., Liu, Y., Wang, Y., Ruan, R.,	2010	Appl. Biochem. Biotechnol. 162, 1174e1186. https://doi.org/ 10.1007/s12010-009-8866-7.	Microalgal system	MIcroalgal system	Biological	Full-scale	Add-on	Algal biofilm	Algal uptake and microbial processes		0.92	0.74
Formation, physical characteristics and microbial community structure of aerobic granules in a pilot-scale sequencing batch reactor for real wastewater treatment.	Liu, Y.Q., Moy, B., Kong, Y.H., Tay, J.H.,	2010	Enzym. Microb. Technol. 46, 520–525.	Sequencing batch reactor	Aerobic granular sludge system	Biological	Pilot-scale	Add-on	Suspended growth	Microbial processes		0.98
A three-stage experimental constructed wetland for treatment of domestic sewage: First 2 years of operation	Jan Vymazal, Lenka Kröpfelová	2011	Ecological Engineering 37(1):90-98, DOI:10.1016/j.ecoleng.2010.03.004	Hybrid constructed wetland	Hybrid constructed wetland: three-stage constructed wetland system consisting of saturated vertical-flow (VF) bed (2.5 m2, planted with Phragmites australis), free-drained VF bed (1.5 m2, planted with P. australis) and horizontal-flow (HF) bed (6 m2, planted with Phalaris arundinacea) in series	Biological	Experimental	Add-on	Constructed wetland	Plant-uptake, filteration & microbial processes	0.783		0.654
Biomass accumulations and nutrient uptake of plants cultivated on artificial floating beds in China’s rural area. E	Zhu, L., Li, Z., Ketola, T.	2011	Ecol. Eng. 37 (10), 1460–1466	Artificial floating beds	Artificial floating beds	Biological	Pilot-scale	In-lagoon	Phytoremediation	Plant uptake
Floating Islands—An Alternative to Urban Wetlands.	Hwang, L., LePage, B.A.,	2011	Springer, Wetlands, pp. 237–250	Floating islands	Floating islands	Biological	Pilot-scale	In-lagoon	Phytoremediation	Plant uptake
Hydroponics and environmental clean-up.	Ulrico J. López-Chuken	2011	Asaso, T. (Ed.), Hydroponics – A Standard Methodology for Plant Biological Researches. In Tech Press, Croatia, pp. 181–198.	Hydroponics	Hydroponics for wastewater	Biological	Pilot-scale	Add-on	Phytoremediation	Plant uptake		0.47	0.91
Nitrogen fixation within the water column associated with two hypoxic basins in the Southern California	Hamersley, M.R., Turk, K.A., Leinweber, A., Gruber, N., Zehr, J.P., Gunderson, T., et al.	2011	Bight. Aquat. Microb. Ecol. 63, 193–205	Solar aquatic system	Solar aquatic system	Biological	Bench-scale	Add-on	Phytoremediation	Plant uptake		0.99
Performance of constructed wetlands in the reduction of cadmium in a sewage treatment cum fish farm at Kalyani, West Bengal, India.	Rana, S., Jana, J., Bag, S.K., Roy, S.M., Biswas, J.K., Ganguly, S., Sarkar, D., Jana, B.B	2011	Ecol. Eng. 37 (12), 2096–2100.	Constructed wetlands	Application of constructed wetlands in sewage treatment to reduce pollutants	Biological	Full-scale	Add-on	Constructed wetland	Plant-uptake, filteration & microbial processes
Performance of a floating treatment wetland for in-stream water amelioration in NE Italy	De Stefani, G., Tocchetto, D., Salvato, M., Borin, M.	2011	Hydrobiologia 674 (1), 157–167.	Floating treatment wetlands	Floating treatment wetlands with different macrophyte species	Biological	Bench-scale	In-lagoon	Phytoremediation	Plant uptake		13 - 29%	0.65
Contaminant removal efficiency depending on primary treatment and operational strategy in horizontal subsurface flow treatment wetlands	Anna Pedescoll, Angélica Corzo, Eduardo Álvarez, Jaume Puigagut, Joan García	2011	Ecological Engineering Volume 37, Issue 2, February 2011, Pages 372-380	Shallow subsurface flow horizontal treatment wetland	contaminant removal efficiency of shallow horizontal subsurface flow treatment wetlands (SSF TWs) as a function of (1) primary treatment (hydrolytic upflow sludge blanket (HUSB) reactor vs. conventional settling) and (2) operation strategy (alternation of saturated/unsaturated phases vs. permanently saturated).	Biological	Bench-scale	Add-on	Constructed wetland	Plant-uptake, filteration & microbial processes	0.87
Technology Review of Constructed WetlandsSubsurface Flow Constructed Wetlands for Greywater and Domestic Wastewater Treatment	Hoffmann, H., Platzer, C., Winker, M., Von Muench, E.	2011	Deutsche Gesellschaft für Internationale Zusammenarbeit (GIZ) GmbH, Eschborn Sustainable sanitation—ecosan program.	Constructed wetlands	Constructed wetlands	Biological	Full-scale	Add-on	Constructed wetland	Plant-uptake, filteration & microbial processes		15 - 40%
Assessment of a full‐scale duckweed pond system for septage treatment	F.H. Papadopoulos, V.A. Tsihrintzis	2011	Environmental Technology, Volume 32, 2011 - Issue 7	Duckweed covered lagoon	Duckweed covered lagoon	Biological	Full-scale	In-lagoon	Phytoremediation	Plant uptake	0.72
The effect of aerated rock filter geometry on the rate of nitrogen removal from facultative pond effluents	Hamdan, R.; Mara, D.D.	2011	Water Science and Technology	Aerated rock filter	Vertical flow aerated rock filters	Physical	Pilot-scale	Add-on	Biofiltration	Filteration & biofilm processes	94 - 100%
				Aerated rock filter	Horizontal flow aerated rock filters	Physical	Pilot-scale	Add-on	Biofiltration	Filteration & biofilm processes	77 - 89%
Nitrogen mass balances for pilot-scale biofilm stabilization ponds under tropical conditions	Babu, M.A.; van der Steen, N.P.; Hooijmans, C.M.; Gijzen, H.J.	2011	Bioresource Technology, 248, 82–88. https:// doi.org/10.1016/j.biortech.2017.06.150	Biofilm nitrification-denitrification	Biofilm nitrification-denitrification in waste stabilization pond	Biological	Bench-scale	Add-on	Attached growth	Biofilm processes	0.5
Assessment of a full-scale duckweed pond system for septage treatment	Papadopoulos, F.H.; Tsihrintzis, V.A.	2011	Environmental Technology	Duck-weed	Duckweed for nutrient removal	Biological	Full-scale	In-lagoon	Phytoremediation	Plant-uptake	0.72
Plants used in constructed wetlands with horizontal subsurface flow: A review	Vymazal, Jan	2011	Hydrobiologia	Constructed wetlands	Constructed wetlands	Biological	Full-scale	Add-on	Phytoremediation	Plant-uptake, filteration & microbial processes	0.54
The extent of nutrient removal by Wastewater Treatment Plants along the Nyalenda wigwa stream and the River Kisat (Kenya)	Musungu, Chamula Patrick; Ogoche, Isaac Jondiko; Lalah, Joseph; Ongeri, David; Chepkui, Richard; Kiema, Francis	2011	Ecohydrology and Hydrobiology	Maturation ponds	Maturation pond	Biological	Full-scale	Add-on	Maturation pond	Algal-bacterial uptake and sedimention			0.308
Novel autotrophic nitrogen removal system using gel entrapment technology.	Isaka, K., Itokawa, H., Kimura, Y., Noto, K., Murakami, T.	2011	Bioresour. Technol. 102, 7720–7726. https://doi.org/10.1016/j.biortech.2011.06.001.	Continuous reactor; immobilized algal-bacterial system	Polyethylene glycol (PEG)-immobilized system	Biological	Bench-scale	Add-on	Algal biofilm system	Algal uptake	0 - 80%
Development of simultaneous partial nitrification, anammox and denitrification (SNAD) process in a sequential batch reactor	Lan, C.J., Kumar, M., Wang, C.C., Lin, J.G.	2011	Bioresour. Technol. 102, 5514–5519. https://doi.org/10.1016/j.biortech. 2010.11.024.	Sequencing batch reactor (SBR)	Simultaneous partial nitrification, anammox and denitrification (SNAD)	Biological	Bench-scale	Add-on	Attached growth	Biofilm processes	85-87%
Algal production in wastewater treatment high rate algal ponds for potential biofuel use.	Park, J.B.K., Craggs, R.J.	2011	Water Sci. Technol. 63, 2403–2410. https://doi.org/10.2166/wst.2011.200	Immobilized algal-bacterial system	Open suspended system with and without CO2 addition ; Microalgal consortium from a high rate algal pond treating domestic wastewater and activated sludge native bacteria	Biological	Bench-scale	Add-on	High rate algal pond	Algal uptake	91.8–96.9%
Reject water treatment by improvement of whole cell anammox entrapment using polyvinyl alcohol/alginate gel.	Quan, L.M., Khanh, D.P., Hira, D., Fujii, T., Furukawa, K.	2011	Biodegradation 22, 1155–1167. https://doi.org/10.1007/s10532-011-9471-3	Immobilized algal-bacterial system	PVA, sodium alginate (SA)-immobilized system	Biological	Bench-scale	Add-on	Algal biofilm system	Algal uptake	80 - 90%
Municipal wastewater treatment and biomass accumulation with a wastewater-born and settleable algal-bacterial culture.	Su, Y., Mennerich, A., Urban, B.	2011	Water Res. 45, 3351–3358. https://doi.org/10.1016/j.watres.2011.03.046	Immobilized algal-bacterial system	Closed suspended system ; Primary-treated wastewater native algal-bacterial consortium	Biological	Bench-scale	Add-on	Algal biofilm system	Algal uptake	1
Enhanced nitrogen removal from pharmaceutical wastewater using SBA-ANAMMOX process.	Tang, C.J., Zheng, P., Chen, T.T., Zhang, J.Q., Mahmood, Q., Ding, S., Chen, X.G., Chen, J.W., Wu, D.T.	2011	Water Res. 45, 201–210. https://doi.org/10.1016/j.watres.2010.08.036.	Combining high rate anammox reactor with sequential biocatalyst addition (SBA)	SBA-anammox process	Biological	Full-scale	Add-on	Anammox	Ammonia oxidation	80 - 90%
Bioflocculation of microalgae and bacteria combined with flue gas to improve sewage treatment.	Van Den Hende, S., Vervaeren, H., Desmet, S., Boon, N.	2011	New Biotechnol. 29, 23–31. https://doi.org/10.1016/j.nbt.2011.04.009.	Immobilized algal-bacterial system	Closed suspended system with microalgal bacterial flocs MaB-flocs ; Chlorella sp., Pediastrum sp., Phormidium sp., Scenedesmus sp. and activated sludge native bacteria	Biological	Bench-scale	Add-on	Algal biofilm system	Algal uptake	0.612
Autotrophic nitrogen removal at low temperature.	Vázquez-Padín, J.R., Fernández, I., Morales, N., Campos, J.L., Mosquera-Corral, A.,Méndez, R.	2011	Water Sci.Technol. 63, 1282–1288. https://doi.org/10.2166/wst.2011.370.	Single reactor high activity ammonia removal over nitrite (SHARON), SBR	Two-unit SHARON reactor coupled to anammox SBR	Biological	Full-scale	Add-on	Anammox	Ammonia oxidation	0 - 80%
High-rate nitrogen removal by the Anammox process at ambient temperature.	Yang, J., Zhang, L., Hira, D., Fukuzaki, Y., Furukawa, K.	2011	Bioresour. Technol. 102, 672–676. https://doi.org/10.1016/j.biortech.2010.08.039	Upflow Carbon Reactor (UCR)	Upflow Carbon Reactor (UCR) with gas–solid separator	Biological	Bench-scale	Add-on	Upflow reactor	Biomass assimilation	80 - 90%
Reuse of effluent water from a municipal wastewater treatment plant in microalgae cultivation for biofuel production	Cho S, Luong TT, Lee D, Oh YK, Lee T	2011	Bioresour Technol 102:8639–8645	Microalgae-based system	Microalgae-based system	Biological	Bench-scale	Add-on	Algal biofilm	Algal-bacterial symbiosis		80-100%	85-100%
Growth and lipid accumulation properties of a freshwater microalga, Chlorella ellipsoidea YJ1, in domestic secondary effluents	Yang J, Li X, Hu H, Zhang X, Yu Y, Chen Y	2011	Appl Energy 88: 3295–3299	Microalgae-based system	Microalgae-based system	Biological	Bench-scale	Add-on	Algal biofilm	Algal-bacterial symbiosis		80-100%	85-100%
Cultivating Chlorella sp. in a pilot-scale photobioreactor using centrate wastewater for microalgae biomass production and wastewater nutrient removal.	Min,M.; Wang, L.; Li, Y.; Mohr, M.J.; Hu, B.; Zhou, W.; Chen, P.; Ruan, R.	2011	Appl. Biochem. Biotechnol. 2011, 165, 123–137	Suspended growth algal photo-bioreactor	Suspended growth algal photo-bioreactor	Biological	Bench-scale	Add-on	Algal biofilm	Algal uptake and microbial processes			0.61
Use of steel slag to remove dissolved phosphorus from lagoon supernatant	Miller, R.L.; Jensen, B.J.; Munns, B.T.; Cardon, G.E.	2011	Transactions of the ASABE. 54:191-196	Phosphorus removal using steel slag	Using electric arc furnace steel slag to remove dissolved reactive phosphorus	Physical	Pilot-scale	Add-on	Chemical precipitation	Precipitation and filteration			63 - 71%
The effect of aerated rock filter geometry on the rate of nitrogen removal from facultative pond effluents	Rafidah Hamdan;Duncan Mara	2011	Water science and technology : a journal of the International Association on Water Pollution Research. 63(5)	Vertical-flow aerated rock filter	Vertical aerated rock filter	Physical	Pilot-scale	Add-on	Attached growth	Microbial processes and filteration	94 - 100%
				Horizontal-flow aerated rock filter	Horizontal aerated rock filter	Physical	Pilot-scale	Add-on	Attached growth	Microbial processes and filteration	77 - 89%
Simultaneous nitrification-denitrification and phosphorus removal in a fixed bed sequencing batch reactor (FBSBR).	Rahimi, Y., Torabian, A., Mehrdadi, N., and Shahmoradi, B.	2011	J. Hazard. Mater. 185, 852–857.doi: 10.1016/j.jhazmat.2010.09.098	Sequencing bacth reactor with fixed biofilm	SBBR	Biological	Bench-scale	Add-on	Microbial processes	Microbial process			0.9
Characterization of a microalga Chlorella sp. well adapted to highly concentrated municipal wastewater for nutrient removal and biodiesel production.	Li, Y., Chen, Y.F., Chen, P., Min, M., Zhou, W., Martinez, B., Zhu, J., Ruan, R.,	2011	Bioresour. Technol. 102 (8), 5138–5144.	Microalgae-based wastewater treatment	Microalgae-based wastewater treatment	Biological	Bench-scale	Add-on	Algal biofilm	Algal uptake	0.939	0.891	0.809
Nitrogen and phosphorus recovery from human urine by struvite precipitation and air stripping in Vietnam.	Antonini S, Paris S, Eichert T, Clemens J.	2011	CLEAN–Soil Air. Water 2011;39:1099–104.	Stripping / acid absorption (10L/hr; 300 min)	Stripping / acid absorption	Physical	Bench-scale	Add-on	Acid absorption	Absorption		0.91
				Stripping / acid absorption (80L/hr; 45 min)	Stripping / acid absorption	Physical	Bench-scale	Add-on	Acid absorption	Absorption		60 - 73%
				Stripping / acid absorption (80L/hr; recirculating 230 min)	Stripping / acid absorption	Physical	Bench-scale	Add-on	Acid absorption	Absorption		0.94
Environmental and economic profile of sixty typologies of wastewater treatment plants.	Rodriguez-Garcia, G., Molinos-Senante, M., Hospido, A., Hernandez-Sancho, F., Moreira, M.T., Feijoo, G.,	2011	Water Res. 45, 5997-6010. https://doi.org/10.1016/j.watres.2011.08.053.	Extended aeration and oxidation ditch	Extended aeration and oxidation ditch	Biological	Full-scale	Add-on	Oxidation ditch	Microbial processes		50 - 85%	37 - 63%
Nutrient removal in vertical subsurface flow constructed wetlands treating eutrophic river water.	Tang X, Huang S, Scholz M et al.	2011	Int J Environ Anal Chem 91:727–739	Vertical subsurfaceflow constructed wetland	Vertical subsurfaceflow constructed wetland	Biological	Pilot-scale	Add-on	Constructed wetland	Microbial processes + filtration			35 - 75%
Removal and recovery of nutrients by ion exchange from high rate membrane bio-reactor (MBR) effluent.	Johir M, George J, Vigneswaran S et al.	2011	Desalination 275:197–202	Membrane bioreactor (MBR)	Membrane bioreactor (MBR) + ion exchange column	Biological	Pilot-scale	Add-on	Membrane bioreactor (MBR)	Microbial processes + filtration			0.94
Selective removal of phosphorus from wastewater combined with its recovery as a solid phase fertilizer.	Sengupta S, Pandit A.	2011	Water Res 45:3318–3330	Ion exchange	Ion exchange + chemical precipitation	Chemical	Pilot-scale	Add-on	Ion exchange	Ion exchange			0.95
Haddad, M., Mizyed, N., 2011. Evaluation of various hydroponic techniques as decentralised wastewater treatment and reuse systems.	Haddad, M., Mizyed, N.,	2011	Int. J. Environ. Studies 68, 461–476.	Horizontal channel hydroponic system	Horizontal flow hydroponic system using romaine lettuce	Biological	Bench-scale	Add-on	Phytoremediation	Assimilation by plants		61 - 93%	49 - 68%
Comparison of polyurethane foam and bio_x0002_degradable polymer as carriers in moving bed bioflm reactor for treating wastewater with a low C/N ratio.	Chu L, Wang J	2011	Chemosphere 83:63–68	MBBR immobilized carriers	MBBR immobilized carriers	Biological	Pilot-scale	Add-on	Attached growth	Microbial processes	65 - 90%
				MBBR	MBBR	Biological	Pilot-scale	Add-on	Hybrid process	Microbial processes		43 - 62%
Nitrogen removal using biodegradable polymers as carbon source and bioflm carriers in a moving bed bioflm reactor.	Chu L, Wang J	2011	Chem Eng J 170:220–225	MBBR immobilized carriers	MBBR immobilized carriers	Biological	Pilot-scale	Add-on	Attached growth	Microbial processes		0.75
				MBBR	MBBR	Biological	Pilot-scale	Add-on	Hybrid process	Microbial processes	0.96
Effect of low dissolved oxygen on simultaneous nitrifcation and denitrifcation in a membrane bioreactor treating black water.	Hocaoglu SM, Insel G, Cokgor EU, Orhon D	2011	Biores Technol 102:4333–4340	MBR	MBR	Biological	Pilot-scale	Add-on	Attached growth	Microbial processes		0.73
Effect of sludge age on simultaneous nitrifcation and denitrifcation in membrane bioreactor.	Hocaoglu SM, Insel G, Cokgor EU, Orhon D	2011	Biores Technol 102:6665–6672	MBR	MBR	Biological	Pilot-scale	Add-on	Attached growth	Microbial processes		0.4
Nitritation and denitrifying phosphorus removal via nitrite pathway from domestic wastewater in a continuous MUCT process.	Zeng, W., Wang, X., Li, B., Bai, X., Peng, Y.,	2011	Bioresour. Technol. 143, 187–195.	Sequencing batch reactor	Modified UCT process	Biological	Pilot-scale	Add-on	Sequence batch reactor	Microbial processes		0.85	0.78
Removal of ammonium from aqueous solutions using zeolite synthesized from f ly ash by a fusion method.	Zhang, M., Zhang, H., Xu, D., Han, L., Niu, D., Tian, B., Zhang, J., Zhang, L., Wu, W.,	2011	Desalination 271 (1), 111–121.	Adsorption	Adsorption using synthetic zeolite from fly ash	Biological	Bench-scale	Add-on	Adsorption	Adsorption	0.52
Growth and lipid accumulation properties of a freshwater microalga, Chlorella ellipsoidea YJ1, in domestic secondary effluents.	Yang J, Li X, Hua H, Zhang X, Yu Y, Chen Y.	2011	Appl Energy 2011;88:3295–9.	Microalgal system	Microalgal system	Biological	Pilot-scale	Add-on	Algal biofilm	Algal processes		0.993	0.952
Integration of algae cultivation as biodiesel production feedstock with municipal wastewater treatment: strains screening and significance evaluation of environmental factors.	Li Y, Zhou W, Hu B, Min M, Chen P, Ruan R.	2011	Bioresour Technol 2011;102:10861–7.	Microalgal system	Microalgal system	Biological	Pilot-scale	Add-on	Algal biofilm	Algal processes		0.8394	0.512
Characterization of a microalga Chlorella sp. well adapted to highly concentrated municipal wastewater for nutrient removal and biodiesel production.	Li Y, Chen YF, Chen P, Min M,Zhou W,Martinez B, et al.	2011	Bioresour Technol 2011;102:5138–44.	Microalgal system	Microalgal system	Biological	Pilot-scale	Add-on	Algal biofilm	Algal processes		0.939	0.809
Reuse of effluent water from a municipal wastewater treatment plant in microalgae cultivation for biofuel production.	Cho S, Luong TT, Lee D, Oh YK, Lee T.	2011	Bioresour Technol 2011;102:8639–45.	Microalgal system	Microalgal system	Biological	Pilot-scale	Add-on	Algal biofilm	Algal processes		0.92	0.86
Screening of microalgae with potential for biodiesel production and nutrient removal from treated domestic sewage.	Sydney EB, da Silva TE, Tokarski A, Novak AC, de Carvalho JC, Woiciecohwski AL, et al.	2011	Appl Energy 2011;88:3291–4.	Microalgal system	Microalgal system	Biological	Pilot-scale	Add-on	Algal biofilm	Algal processes		0.7963	1
Performance of a MBR for the treatment of blackwater.	Knerr H, Rechenburg A, Kistemann T, Schmitt T G	2011	Water Science and Technology, 63(6): 1247–1254	Rotary screen + Membrane bioreactor (MBR)	Rotary screen + Membrane bioreactor (MBR)	Hybrid	Full-scale	Add-on	Membrane bioreactor (MBR)	Microbial processes and filtration		0.897275	0.151163
Membrane separation: basics and applications, Membrane and desalination technologies.	J.P. Chen, H. Mou, L.K. Wang, T. Matsuura, Y. Wei,	2011	Springer, 2011, pp. 271-332.	Membrane filtration	Nanofiltration	Physical	Pilot-scale	Add-on	Membrane filtration	Filtration	0.78
Bidirectional permeation of electrolytes in osmotically driven membrane processes	N.T. Hancock, W.A. Phillip, M. Elimelech, T.Y. Cath	2011	Environ. Sci. Technol. 45 (24) (2011) 10642–10651.	Membrane filtration	Membrane distillation	Physical	Pilot-scale	Add-on	Membrane filtration	Filtration	0.72
Performance of a pilot-scale continuous flow microbial electrolysis cell fed winery wastewater	R.D. Cusick, B. Bryan, D.S. Parker, M.D. Merrill, M. Mehanna, P.D. Kiely, G. Liu, B.E. Logan	2011	Appl. Microbiol. Biotechnol. 89 (6) (2011) 2053–2063.	Microbial electrical cell	Microbial electrical cell	Physical	Pilot-scale	Add-on	Microbial electrical cell	Microbial processes and electrolysis	0.99
Constructed wetlands with floating emergent macrophytes: an innovative stormwater treatment technology.	Headley, T., Tanner, C.,	2012	Environ. Sci. Technol. 42 (21), 2261–2310	Constructed wetlands with floating emergent macrophytes	Constructed wetlands with floating emergent macrophytes	Biological	Full-scale	Add-on	Constructed wetland	Plant-uptake, filteration & microbial processes
Phytoremediation of lead from wastewater using aquatic plants.	Singh, D., Tiwari, A., Gupta, R.,	2012	J. Agric. Technol. 8 (1), 1–11.	Floating wetlands	Phytoremediation of wastewater using floating aquatic plants	Biological	Pilot-scale	In-lagoon	Phytoremediation	Plant uptake
Treatment Performance of Integrated Vertical-Flow Constructed Wetland Plots for Domestic Wastewater	Su-Qing Wu, Junjun Chang, Yanran Dai, Zhen-Bin, Wu Wei Liang	2012	Environmental Science and Pollution Research	Constructed wetlands	Integrated vertical constructed wetlands	Biological	Full-scale	Add-on	Constructed wetland	Plant-uptake, filteration & microbial processes	0.425	0.516	0.6801
Phosphorus removal and effect of adsorbent type in a constructed wetland system	Selma Ç. Ayaz Selma , Özgür Aktaş , Nur Findik & Lütfi Akça	2012	Desalination and Water Treatment, 37:1-3, 152-159, DOI: 10.1080/19443994.2012.661267	Constructed wetland VFCW	Phosphorus removal and effect of adsorbent type (iron slag, gravel, marble stone & zeolite) in a constructed wetland system	Biological	Pilot-scale	Add-on	Constructed wetland	Plant-uptake, filteration & microbial processes			60 - 90%
				Constructed wetland HFCW	Phosphorus removal and effect of adsorbent type (iron slag, gravel, marble stone & zeolite) in a constructed wetland system	Biological	Pilot-scale	Add-on	Constructed wetland	Plant-uptake, filteration & microbial processes			0.2
Effect of recirculation on nitrogen removal in a hybrid constructed wetland system	S.Ç. Ayaz, Ö. Aktaş, N. Fındık, L. Akça, C. Kınacı	2012	Ecological Engineering Volume 40, March 2012, Pages 1-5	Constructed wetland	Construction wetlands with recirculation	Biological	Pilot-scale	Add-on	Constructed wetland	Plant-uptake, filteration & microbial processes		0.79
Evaluation of gradual hydroponic system for decentralized wastewater treatment and reuse in rural areas of Palestine	Marwan Haddad, Numan Mizyed, Majd Masoud	2012	Int J Agric & Biol Eng Vol. 5 No.4	Gradual multi-stage vertical flow hydroponic system as an option for decentralized wastewater treatment and reuse.	Gradual multi-stage vertical flow hydroponic system as an option for decentralized wastewater treatment and reuse.	Biological	Bench-scale	Add-on	Phytoremediation	Plant uptake		0.6
Treatment efficiency of secondary effluent by stabilization pond system at low temperature	Zhao, Ji-Ping; Zhang, Zhi; Chen, Jie-Yun; Wang, Jun; Yuan, Shao-Chun; Hu, Jian; Yu, Yi-Ping	2012	China Water and Wastewater, Volume 28, Issue 7, Pages 9-11+16	Maturation pond	Maturation pond	Biological	Full-scale	Add-on	Maturation pond	Algal-bacterial uptake and sedimention	70%%	0.4	0.55
Performance of sequencing batch biofilm reactors with different control systems in treating synthetic municipal wastewater.	Jin, Y., Ding, D., Feng, C., Tong, S., Suemura, T., Zhang, F.	2012	Bioresour. Technol. 104, 12–18. https://doi.org/10.1016/j.biortech.2011.08.086.	Sequencing batch biofilm reactors (SBBR)	Lab-scale sequencing batch biofilm reactors (SBBR)	Biological	Bench-scale	Add-on	Algal biofilm	Algal-bacterial symbiosis	0.878
Ammonium recovery and energy production from urine by a microbial fuel cell.	Kuntke, P., Śmiech, K.M., Bruning, H., Zeeman, G., Saakes, M., Sleutels, T.H.J.A., Hamelers, H.V.M., Buisman, C.J.N.	2012	Water Res. 46, 2627–2636. https://doi.org/10.1016/j.watres.2012.02.025.	Dual-chamber; microbial fuel cell (MFC)	Dual-chamber; microbial fuel cell (MFC)	Biological	Bench-scale	Add-on	Microbial fuel cell (MFC)	Bioelectrochemical oxidation	0 - 80%
Anammox sludge immobilized in polyvinylalcohol (PVA) cryogel carriers.	Magrí, A., Vanotti, M.B., Szögi, A.A.	2012	Bioresour. Technol. 114, 231–240. https://doi.org/10.1016/j.biortech.2012.03.077	Continuous stirred tank reactor (CSTR) with Polyvinyl alcohol (PVA)-immobilized system	Polyvinyl alcohol (PVA)-immobilized system	Biological	Bench-scale	Add-on	Algal biofilm system	Algal uptake	0 - 80%
Nitrogen and phosphorus removal through laboratory batch cultures of microalga Chlorella vulgaris and cyanobacterium Planktothrix isothrix grown as monoalgal and as co-cultures.	Silva-Benavides, A.M., Torzillo, G.	2012	J. Appl. Phycol. 24, 267–276. https://doi.org/10.1007/s10811-011-9675-2.	Immobilized algal-bacterial system	Closed suspended system and co-culture effect ; Chlorella vulgaris and Planktothrix isothrix	Biological	Bench-scale	Add-on	Algal biofilm system	Algal uptake	43.9–81.5%
Coupled nutrient removal and biomass production with mixed algal culture: impact of biotic and abiotic factors.	Su, Y., Mennerich, A., Urban, B.	2012	Bioresour. Technol. 118, 469–476. https://doi.org/10.1016/j.biortech.2012.05.093.	Immobilized algal-bacterial system	Closed suspended system considering biotic and abiotic factors ; Chlamydomonas reinhardtii, Scenedesmus rubescens and Chlorella vulgaris	Biological	Bench-scale	Add-on	Algal biofilm system	Algal uptake	41.2–100%
Synergistic cooperation between wastewater born algae and activated sludge for wastewater treatment: influence of algae and sludge inoculation ratios.	Su, Y., Mennerich, A., Urban, B.	2012	Bioresour. Technol. 105, 67–73. https://doi.org/10.1016/j.biortech.2011.11.113	Immobilized algal-bacterial system	Open suspended system and effect of sludge inoculation ratios ; Municipal wastewater native microalgae and activated sludge native bacteria	Biological	Bench-scale	Add-on	Algal biofilm system	Algal uptake	93.7–95.8%
Nitrogen removal in a single-chamber microbial fuel cell with nitrifying biofilm enriched at the air cathode.	Yan, H., Saito, T., Regan, J.M.	2012	Water Res. 46, 2215–2224. https://doi.org/10.1016/j.watres.2012.01.050.	Single-chamber MFC	Single-chamber MFC	Biological	Bench-scale	Add-on	Microbial fuel cell (MFC)	Bioelectrochemical oxidation	0.968
Integrated organic and nitrogen removal with electricity generation in a tubular dual-cathode microbial fuel cell.	Zhang, F., He, Z.	2012	Process Biochem. 47, 2146–2151. https://doi.org/10.1016/j.procbio.2012.08.002	Dual-cathode microbial fuel cell (MFC)	Dual-cathode microbial fuel cell (MFC)	Biological	Bench-scale	Add-on	Microbial fuel cell (MFC)	Bioelectrochemical oxidation	67–90%
The Effects of Hydraulic and Organic Loadings on the Performance of a Full-Scale Facultative Pond in a Temperate Climate Region (Argentine Patagonia)	Faleschini, M.; Esteves, J. L.; Camargo Valero, M. A.	2012	Water, Air, & Soil Pollution: An International Journal of Environmental Pollution. June 2012 223(5):2483-2493	Facultative pond	The Effects of Hydraulic and Organic Loadings on the Performance of a Full-Scale Facultative Pond in a Temperate Climate Region (Argentine Patagonia)	Biological	Pilot-scale	In-lagoon	Facultative pond	Microbial processes	0.5
Treatment of stabilization pond effluents using horizontal subsurface flow constructed wetland process	Yilmaz, Guzel; Urus, Hale	2012	Fresenius Environmental Bulletin; 2012, Vol. 21 Issue 9a, p2805-2809, 5p	Constructed Wetland	Horizontal subsurface flow Constructed Wetland	Biological	Pilot-scale	In-lagoon	Phytoremediation	Plant-uptake, microbial processes and filteration		0.57
A review on nitrogen and organics removal mechanisms in subsurface flow constructed wetlands: Dependency on environmental parameters, operating conditions and supporting media	Saeed, Tanveer; Sun, Guangzhi	2012	Journal of Environmental Management 112 (2012) 429e448	Constructed wetland	Subsurface flow constructed wetlands	Biological	Pilot-scale	Add-on	Phytoremediation	Plant-uptake, microbial processes and filteration		0.4
Evaluation of gradual hydroponic system for decentralized wastewater treatment and reuse in rural areas of Palestine	Haddad, Marwan; Mizyed, Numan; Masoud, M. M.	2012	International Journal of Agricultural & Biological Engineering. Dec2012, Vol. 5 Issue 4, p47-53.	Gradual hydroponic system	Five-stage vertical flow gradual hydroponic	Biological	Bench-scale	Add-on	Phytoremediation	Plant-uptake, microbial processes and filteration		0.6
Microalgae cultivation in wastewater: nutrient removal from anaerobic membrane bioreactor effluent	Ruiz-Martinez, A., Martin Garcia, N., Romero, I., Seco, A., and Ferrer, J.	2012	Bioresour. Technol. 126, 247–253. doi: 10.1016/j.biortech.2012.09.022	Membrane photo biofilm reactors	Membrane bioreactors with algae seed; operating promote phototrophic growth	Biological	Bench-scale	Add-on	Algal biofilm	Algal uptake and microbial processes			66 - 97%
The membrane biofilm reactor (MBfR) for water and wastewater treatment: principles, applications, and recent developments.	Martin, K. J., and Nerenberg, R.	2012	Bioresour. Technol. 122, 83–94.doi: 10.1016/j.biortech.2012.02.110	Ion Exchange	Ion Exchange	Chemical	Bench-scale	Add-on	Ion exchange	Ion exchange			80 - 90%
Nitrogen potential recovery and concentration of ammonia from swine manure using electrodialysis coupled with air stripping.	Ippersiel D, Mondor M, Lamarche F, Tremblay F, Dubreuil J, Masse L.	2012	J Environ Manage 2012;95:S165–9.	Electrodialysis with air stripping	Electrodialysis with air stripping	Physical	Bench-scale	Add-on	Electrodialysis	Ammonia oxidation		0.59
				Electrodialysis with vacuum stripping	Electrodialysis with vacuum stripping	Physical	Bench-scale	Add-on	Electrodialysis	Ammonia oxidation		0.7
Removal and recovery of phosphorus as struvite from swine wastewater using microbial fuel cell.	Ichihashiand Hirooka (2012)	2012	Bioresour Technol 114:303–307	Microbial fuel cell	Microbial fuel cell : Assimilationby bacteria + chemical precipitation	Biological	Pilot-scale	Add-on	Microbial fuel cell	Microbial and electrochemical process			4.6 - 27%
Synergistic cooperation between wastewater_x0002_born algae and activated sludge for wastewater treatment: influence of algae and sludge inoculation ratios.	Su, Y., Mennerich, A., Urban, B., 2012.	2012	Bioresour. Technol. 105, 67-73.	Photobioreactor	Micro-algal system	Biological	Bench-scale	Add-on	Algal biofilm	Algal processes	1		0.92
Onsite wastewater nitrogen reduction with expanded media and elemental sulfur biofiltration.	Smith, D.,	2012	Water Sci. Technol. 65 (4), 750–756.	Granular media, single-pass trickling bio-filter systems	Expanded aggregate bio-filters	Biological	Pilot-scale	Add-on	Biofilter	Microbial + filltration		0.25	0.83
Effect of biochar amendment on sorption and leaching of nitrate, ammonium, and phosphate in a sandy soil.	Yao, Y., Gao, B., Zhang, M., Inyang, M., Zimmerman, A.R.,	2012	Chemosphere 89 (11), 1467–1471	Integrated AnfMBR-biochar adsorption-RO process	Integrated AnfMBR-biochar adsorption-RO process	Biological	Pilot-scale	Add-on	Anaerobic membrane bioreactor	Microbial processes	0.35		0.21
Assessment of the bioenergy and bioremediation potentials of the microalga Scenedesmus sp. AMDD cultivated in municipal wastewater effluent in batch and continuous mode.	McGinn PJ, Dickinson KE, Park KC, Whitney CG, MacQuarrie SP, Black FJ, et al.	2012	Algal Res 2012;1:155–65.	Microalgal system	Microalgal system	Biological	Pilot-scale	Add-on	Algal biofilm	Algal processes		0.9	0.9
Electrochemical resource recovery from digestate to prevent ammonia toxicity during anaerobic digestion	J. Desloover, A. Abate Woldeyohannis, W. Verstraete, N. Boon, K. Rabaey	2012	Environ. Sci. Technol. 46 (21) (2012) 12209–12216.	Electrochemical cell	Electrochemical cell	Chemical	Pilot-scale	Add-on	Electrochemical cell	Precipitation	0.96
Treatment of ammonia-nitrogen wastewater by electrodialysis	H.P. Song, Y.Y. Jiang, F.Q. Cheng	2012	Advanced Materials Research, Trans. Tech. Publ. (2012) 1346–1349.	Membrane filtration	Electrical driven membrane	Physical	Pilot-scale	Add-on	Membrane filtration	Filtration	0.97
Ammonium recovery and energy production from urine by a microbial fuel cell	P. Kuntke, K. ´ Smiech, H. Bruning, G. Zeeman, M. Saakes, T. Sleutels, H. Hamelers, C. Buisman	2012	Water Res. 46 (8) (2012) 2627–2636.	Bioelectrochemical system	Bioelectrochemical system	Physical	Pilot-scale	Add-on	Bioelectrochemical system	Microbial processes and electrolysis	0.8
Comparison of the removal of hydrophobic trace organic contaminants by forward osmosis and reverse osmosis	M. Xie, L.D. Nghiem, W.E. Price, M. Elimelech	2012	Water Res. 46 (8) (2012) 2683–2692.	Membrane filtration	Forward osmosis	Physical	Pilot-scale	Add-on	Membrane filtration	Filtration	0.97
On wet chemical phosphorus recovery from sewage sludge ash by acidic or alkaline leaching and an optimized combination of both.	Petzet, S., Peplinski, B., Cornel, P.,	2012	Water Res. 46 (12), 3769–3780. https://doi.org/10.1016/j. watres.2012.03.068.	Struvite precipitation	Struvite precipitation	Chemical	Pilot-scale	Add-on	Struvite precipitation	Precipitation			70 - 77%
Enhancing aerobic granulation for biological nutrient removal from domestic wastewater.	Coma, M., Verawaty, M., Pijuan, M., Yuan, Z., Bond, P.L.,	2012	Bioresour. Technol. 103, 101–108.	Sequencing batch reactor	Aerobic granular sludge system	Biological	Lab-scale	Add-on	Suspended growth	Microbial processes		0.75	0.93
Optimal cultivation and characteristics of aerobic granules with typical domestic sewage in an alternating anaerobic/aerobic sequencing batch reactor.	Su, B., Cui, X., Zhu, J.,	2012	Bioresour. Technol. 110, 125–129.	Sequencing batch reactor	Aerobic granular sludge system	Biological	Pilot-scale	Add-on	Suspended growth	Microbial processes		0.81	0.85
Reduction of Contaminants (Physical, Chemical, and Microbial) in Domestic Wastewater through Hybrid Constructed Wetland	Shama Sehar, Rabia Aamir, Iffat Naz, Naeem Ali, Safia Ahmed	2013	ISRN Microbiol, May 2:2013:350260. doi: 10.1155/2013/350260.	Hybrid constructed wetland	Laboratory scale hybrid constructed wetland (HCW) for the treatment of domestic wastewater	Biological	Bench-scale	Add-on	Constructed wetland	Plant-uptake, filteration & microbial processes			89.35
Removal of nitrogen from wastewater with perennial ryegrass/artificial aquatic mats biofilm combined system.	Chongjun Chen 1, Rui Zhang, Liang Wang, Weixiang Wu, Yingxu Chen	2013	J Environ Sci (China). 2013 Apr 1;25(4):670-6.	Perennial ryegrass/artificial aquatic mats biofilm combined system	Removal of nitrogen from wastewater with perennial ryegrass/artificial aquatic mats biofilm combined system	Biological	Bench-scale	In-lagoon	Phytoremediation	Plant uptake	0.8
Removal of ammonium and phosphate ions from wastewater samples by immobilized Chlorella sp.	Infante, Cherlys; Leon, Ivan; Florez, July; Zarate, Ana; Barrios, Freddy; Zapata, Cindy	2013	International Journal of Environmental Studies	Nutrient removal using immobilized microalgae	Nutrient removal using microalgae	Biological	Pilot-scale	Add-on	Algal biofilm system	Algal uptake	0.68		0.65
Treatment efficacy of algae-based sewage treatment plants	Mahapatra, Durga Madhab; Chanakya, H.N.; Ramachandra, T.V.	2013	Environmental Monitoring and Assessment	Algae-based lagoons systems	Algae-based lagoon system	Biological	Full-scale	In-lagoon	Phytoremediation	Algal-bacterial symbiosis	0.18
Treatment performance and microorganism community structure of integrated vertical-flow constructed wetland plots for domestic wastewater	Wu, Su-qing; Chang, Jun-jun; Dai, Yanran; Wu, Zhen-bin; Liang, Wei	2013	Environmental Science and Pollution Research	Constructed wetlands	Constructed wetlands	Biological	Full-scale	Add-on	Phytoremediation	Plant-uptake, filteration & microbial processes		0.52	0.68
One-stage partial nitritation/anammox at 15 C on pretreated sewage: feasibility demonstration at lab-scale.	De Clippeleir, H., Vlaeminck, S.E., De Wilde, F., Daeninck, K., Mosquera, M., Boeckx, P., Verstraete, W., Boon, N.	2013	Appl. Microbiol. Biotechnol. 97, 10199–10210. https://doi.org/10.1007/s00253-013-4744-x	OLAND rotating biological contactor (RBC)	Oxygen-limited autotrophic nitrification/denitrification (OLAND)	Biological	Pilot-scale	Add-on	Rotating biological contactor	Biomass assimilation	0 - 80%
Full-scale sequencing batch reactor (SBR) for domestic wastewater: performance and diversity of microbial communities.	Fernandes, H., Jungles, M.K., Hoffmann, H., Antonio, R.V., Costa, R.H.R.	2013	Bioresour. Technol. 132, 262–268. https://doi.org/10.1016/j.biortech.2013.01.027	Sequencing batch reactors (SBR)	Decentralized full-scale system	Biological	Full-scale	Add-on	Activated Sludge	Microbial processes & sedimentation	0.5
Implication of diffusion and significance of anodic pH in nitrogen-recovering microbial electrochemical cells.	Haddadi, S., Elbeshbishy, E., Lee, H.S.	2013	Bioresour. Technol.142, 562–569. https://doi.org/10.1016/j.biortech.2013.05.075.	Dual-chamber Microbial fuel cell (MFC) / Microbial electrolysis cell (MEC)	Dual-chamber Microbial fuel cell (MFC) / Microbial electrolysis cell (MEC)	Biological	Bench-scale	Add-on	Microbial fuel cell (MFC)	Bioelectrochemical oxidation	0 - 80%
				Dual-chamber Microbial fuel cell (MFC) / Microbial electrolysis cell (MEC)	Dual-chamber Microbial fuel cell (MFC) / Microbial electrolysis cell (MEC)	Biological	Bench-scale	Add-on	Microbial fuel cell (MFC)	Bioelectrochemical oxidation	80 - 90%
The combined effect of bacteria and Chlorella vulgaris on the treatment of municipal wastewaters.	He, P.J., Mao, B., Lü, F., Shao, L.M., Lee, D.J., Chang, J.S.	2013	Bioresour.Technol. 146, 562–568. https://doi.org/10.1016/j.biortech.2013.07.111.	Immobilized algal-bacterial system	Closed suspended system ; Chlorella vulgaris and primary-treated municipal wastewater native bacteria	Biological	Bench-scale	Add-on	Algal biofilm	Algal-bacterial symbiosis	30.9–100%
Treatment of agro-industrial wastewater using microalgae-bacteria consortium combined with anaerobic digestion of the produced biomass.	Hernández, D., Riaño, B., Coca, M., García-González, M.C.	2013	Bioresour. Technol. 135, 598–603. https://doi.org/10.1016/j.biortech.2012.09.029.	Immobilized algal-bacterial system	Open suspended system and biogas production ; Chlorella sorokiniana and activated sludge native bacteria	Biological	Bench-scale	Add-on	Algal biofilm system	Algal uptake	≥95%
Treatment of agro-industrial wastewater using microalgae-bacteria consortium combined with anaerobic digestion of the produced biomass.	Hernández, D., Riaño, B., Coca, M., García-González, M.C.	2013	Bioresour. Technol. 135, 598–603. https://doi.org/10.1016/j.biortech.2012.09.029.	Immobilized algal-bacterial system	Open suspended system and biogas production ; Chlorella sorokiniana and activated sludge native bacteria	Biological	Bench-scale	Add-on	Algal biofilm	Algal-bacterial symbiosis	0.827
Nitrogen removal by a nitritation-anammox bioreactor at low temperature.	Hu, Z., Lotti, T., de Kreuk, M., Kleerebezem, R., van Loosdrecht, M., Kruit, J., Jetten, M.S.M., Kartal, B.	2013	Appl. Environ. Microbiol. 79, 2807–2812. https://doi.org/10.1128/AEM.03987-12	Sequencing batch reactor (SBR)	Combination of aerobic ammonium-oxidizing bacteria (AOB) and anammox	Biological	Bench-scale	Add-on	Sequencing batch reactor (SBR)	Biomass assimilation	0 - 80%
Stability of autotrophic nitrogen removal system under four non-steady operations.	Kimura, Y., Itokawa, H., Noto, K., Murakami, T., Isaka, K.	2013	Bioresour. Technol. 137,196–201. https://doi.org/10.1016/j.biortech.2013.03.130.	Continuous reactor; immobilized algal-bacterial system	Polyethylene glycol (PEG)-immobilized system	Biological	Bench-scale	Add-on	Algal biofilm system	Algal uptake	0 - 80%
Nutrient and Energy Recovery from Urine.	Kuntke P.	2013	Wageningen University and Research ProQuest Dissertations & Theses, 2013. 2823374	Dual-chamber; microbial fuel cell (MFC)	Dual-chamber; microbial fuel cell (MFC)	Biological	Bench-scale	Add-on	Microbial fuel cell (MFC)	Bioelectrochemical oxidation	0 - 80%
Efficiency assessment and pH effect in removing nitrogen and phosphorus by algae-bacteria combined system of Chlorella vulgaris and Bacillus licheniformis.	Liang, Z., Liu, Y., Ge, F., Xu, Y., Tao, N., Peng, F., Wong, M.	2013	Chemosphere 92, 1383–1389. https://doi.org/10.1016/j.chemosphere.2013.05.014.	Immobilized algal-bacterial system	Closed suspended system with pH control ; Chlorella vulgaris and Bacillus licheniformis	Biological	Bench-scale	Add-on	Algal biofilm system	Algal uptake	0.78
Carbon and nutrient removal from centrates and domestic wastewater using algal bacterial biofilm bioreactors.	Posadas, E., García-Encina, P.A., Soltau, A., Domínguez, A., Díaz, I., Muñoz, R.	2013	Bioresour. Technol. 139, 50–58. https://doi.org/10.1016/j.biortech.2013.04.008.	Immobilized algal-bacterial system	Immobilized system with higher nutrient removal rates ; Centrate wastewater native algal-bacterial consortium	Biological	Bench-scale	Add-on	Algal biofilm system	Algal uptake	0.6
				Immobilized algal-bacterial system	Immobilized system with higher nutrient removal rates ; Centrate wastewater native algal-bacterial consortium	Biological	Bench-scale	Add-on	Algal biofilm system	Algal uptake	0.7
Novel single-stage autotrophic nitrogen removal via co-immobilizing partial nitrifying and anammox biomass.	Qiao, S., Tian, T., Duan, X., Zhou, J., Cheng, Y.	2013	Chem. Eng. J. 230, 19–26. https://doi.org/10.1016/j.cej.2013.06.048	Immobilized algal-bacterial system	Polyvinyl alcohol (PVA), sodium alginate (SA)-immobilized system; CSTR	Biological	Bench-scale	Add-on	Algal biofilm system	Algal uptake	0 - 80%
Evaluation of microalgal consortia for treatment of primary treated sewage effluent and biomass production.	Renuka, N., Sood, A., Ratha, S.K., Prasanna, R., Ahluwalia, A.S.	2013	J. Appl. Phycol. 25, 1529–1537. https://doi.org/10.1007/s10811-0139982-x.	Immobilized algal-bacterial system	Closed suspended system with native filamentous microalgal strains, native unicellular microalgal strains, selected microalgae from germplasm ; Phormidium sp., Limnothrix sp., Anabaena sp., Westiellopsis sp., Fischerella sp. and Spirogyra sp.	Biological	Bench-scale	Add-on	Algal biofilm system	Algal uptake	83.3 -100%
Growth and nitrogen removal capacity of Desmodesmus communis and of a natural microalgae consortium in a batch culture system in view of urban wastewater treatment: Part I.	Samorì, G., Samorì, C., Guerrini, F., Pistocchi, R.	2013	Water Res. 47, 791–801. https://doi.org/10.1016/j.watres.2012.11.006.	Immobilized algal-bacterial system	Closed suspended system ; Microalgal consortium composed by the families Chlorophyta, Cyanobacteria, Euglenozoa and Ochrophyta	Biological	Bench-scale	Add-on	Algal biofilm system	Algal uptake	1
Nitrogen removal from wastewater by coupling anammox and methane-dependent denitrification in a membrane biofilm reactor.	Shi, Y., Hu, S., Lou, J., Lu, P., Keller, J., Yuan, Z.	2013	Environ. Sci. Technol. 47, 11577–11583. https://doi.org/10.1021/es402775z.	Membrane biofilm reactor (MBfR)	Synergy of anammox and denitrifying anaerobic methane oxidation (DAMO) microorganisms	Biological	Pilot-scale	Add-on	Attached growth	Biofilm processes	0 - 80%
Simultaneous removal of organic matter and nitrogen by a heterotrophic nitrifying-aerobic denitrifying bacterial strain in a membrane bioreactor.	Yao, Y.C., Zhang, Q.L., Liu, Y., Liu, Z.P.	2013	Bioresour. Technol. 143, 83–87. https://doi.org/10.1016/j.biortech.2013.05.120.	Lab-scale MBR	MBR with Bacillus methylotrophicus L7	Biological	Bench-scale	Add-on	Membrane bioreactor (MBR)	Biomass assimilation + filtration	0.53
Long term outdoor operation of a tubular airlift pilot photobioreactor and a high rate algal pond as tertiary treatment of urban wastewater	Arbib Z, Ruiz J, Álvarez-Díaz P, Garrido-Pérez C, Barragan J, Perales JA	2013	Ecol Eng 52:143–153	Microalgae-based system	Microalgae-based system	Biological	Bench-scale	Add-on	Algal biofilm	Algal-bacterial symbiosis		80-100%	85-100%
Use of secondary-treated wastewater for the production of Muriellopsis sp.	Gómez C, Escudero R, Morales MM, Figueroa FL, Fernández-Sevilla JM, Acién FG	2013	Appl Microbiol Biotechnol 97:2239 2249	Microalgae-based system	Microalgae-based system	Biological	Bench-scale	Add-on	Algal biofilm	Algal-bacterial symbiosis		80-100%	85-100%
Performance of a flat panel reactor in the continuous culture of microalgae in urban wastewater: prediction from a batch experiment	Ruiz J, Álvarez-Díaz PD, Arbib Z, Garrido-Pérez C, Barragán J, Perales JA	2013	Bioresour Technol 127:456–463	Microalgae-based system	Microalgae-based system	Biological	Bench-scale	Add-on	Algal biofilm	Algal-bacterial symbiosis		80-100%	85-100%
Lipid-rich microalgal biomass production and nutrient removal by Haematococcus pluvialis in domestic secondary effluent	Wu YH, Yang J, Hu HY, Yu Y	2013	Ecol Eng 60:155–159	Microalgae-based system	Microalgae-based system	Biological	Bench-scale	Add-on	Algal biofilm	Algal-bacterial symbiosis		80-100%	85-100%
An innovative membrane bioreactor (MBR) system for simultaneous nitrogen and phosphorus removal.	Sun, F.-y.; Wang, X.-m.; Li, X.-y.	2013	Process Biochem. 2013, 48, 1749–1756.	Membrane bioreactor (MBR) - UCT	Integrating a membrane bioreactor into an EBPR with continuous flow	Biological	Bench-scale	Add-on	Membrane Bioreactor (MBR)	Microbial processes			0.88
Phosphorus removal from wastewater by ionic exchange using a surface-modified Al alloy filter.	Seo, Y.I.; Hong, K.H.; Kim, S.H.; Chang, D.; Lee, K.H.; Do Kim, Y	2013	J. Ind. Eng. Chem. 2013, 19, 744–747	Ion Exchange	Exchange of ions	Physical	Bench-scale	Add-on	Ion exchange	Ion exchange			80 - 90%
Performance comparison and economics analysis of waste stabilization ponds and horizontal subsurface flow constructed wetlands treating domestic wastewater: A case study of the Juja sewage treatment works	Mburu, Njenga; Tebitendwa, Sylvie M.; Van Bruggen, Johan J.A.; Rousseau, Diederik P.L.; Lens, Piet N.L.	2013	Journal of Environmental Management 128 (2013) 220-225	Maturation pond	3 pond waste stabilization ponds with maturation	Biological	Full-scale	Add-on	Maturation pond	Microbial processes and settling	0.56		0.21
				Constructed wetland	Horizontal subsurface flow constructed wetlands (with plants)	Biological	Full-scale	Add-on	Phytoremediation	Plant-uptake, microbial processes and filteration	0.08		0.26
				Constructed wetland	Horizontal subsurface flow constructed wetlands (without plants)	Biological	Full-scale	Add-on	Attached growth	Microbial processes and filteration			0.13
Mass Balance Study on Phosphorus Removal in Constructed Wetland Microcosms Treating Polluted River Water	Wu, Haiming; Zhang, Jian; Li, Cong; Fan, Jinlin; Zou, Yina	2013	CLEAN - Soil, Air, Water. 41:844-850	Constructed wetland	Constructed wetland	Biological	Pilot-scale	Add-on	Attached growth	Microbial processes and filteration			20 - 60%
Liquid-liquid extraction for phosphorus and nitrogen nutrient removal and recovery/reuse from water	Usinowicz, P.J.; Monzyk, B.A.; Lane, A.E.; Peterson, R.; Winecki, S.; Chauhan, N.; Richens, S.; Kennedy, M.	2013	Proceedings of the Water Environment Federation 2013(19):191-203	Liquid-liuid extraction	Liquid-liuid extraction using reagents	Physical	Bench-scale	Add-on	Stipping	Stripping			0.95
An innovative membrane bioreactor (MBR) system for simultaneous nitrogen and phosphorus removal	Sun, F. Y., Wang, X. M., and Li, X. Y.	2013	Process Biochem. 48, 1749–1756. doi: 10.1016/j.procbio.2013.08.009	MBR-UCT	Membrane bioreactor integrated into a continuous-flow EBPR	Biological	Full-scale	Add-on	Microbial processes	Microbial process			0.88
Phosphorus removal from wastewater by ionic exchange using a surface-modified Al alloy filter.	Seo, Y. I., Hong, K. H., Kim, S. H., Chang, D., Lee, K. H., and Kim, Y., Do	2013	J. Ind. Eng. Chem. 19, 744–747.doi: 10.1016/j.jiec.2012.11.008	Ion Exchange	Ion Exchange	Chemical	Bench-scale	Add-on	Ion exchange	Ion exchange			80 - 90%
Cultivation of Spirulina platensis for biomass production and nutrient removal from synthetic human urine	Y. Chang, Z. Wu, L. Bian, D. Feng, D.Y.C. Leung	2013	Appl Energy, 102 (2013), pp. 427-431, 10.1016/j.apenergy.2012.07.024	Microalgal cultivation	Microalgal cultivation	Biological	Full-scale	Add-on	Algal biofilm	Algal uptake	0.97		0.97
Three years of operation of North America’s first nutrient recovery facility.	Cullen, N., Baur, R., Schauer, P.	2013	Water Sci. Technol. https://doi.org/10.2166/wst.2013.260	PEARL / WASSTRIP	Upflow bioreactor	Chemical	Full-scale	Add-on	Chemical precipitation	Chemical precipitation			83 - 90%
A system combining microbial fuel cell with photobioreactor for continuous domestic wastewater treatment and bioelectricity generation.	Jiang H, Luo S, Shi X, Dai M, Guo R.	2013	J Cent South Univ 2013;20:488–94.	Ammonia stripping	Ammonia stripping	Chemical	Bench-scale	Add-on	Ammonia stripping	Ammonia stripping		0.9
Ammonium recovery from reject water combined with hydrogen production in a bioelectrochemical reactor.	Wu X, Modin O.	2013	Bioresour Technol 2013;146:530–6.	Microbial electrolysis cell	Microbial electrolysis cell	Physical	Bench-scale	Add-on	Electrolysis	Microbial and electrochemical process		0.722
				Microbial electrolysis cell	Microbial electrolysis cell	Physical	Bench-scale	Add-on	Electrolysis	Microbial and electrochemical process		0.836
Life Cycle Assessment of a municipal wastewater treatment plant: a case study in Suzhou, China.	Li, Y., Luo, X., Huang, X., Wang, D., Zhang, W.,	2013	J. Clean. Prod. 57, 221-227. https://doi.org/10.1016/j.jclepro.2013.05.035.	Activated sludge	Activated sludge	Biological	Full-scale	Add-on	Activated sludge	Microbial processes		0.842857	0.775
				5-stage Bardenpho	5-stage Bardenpho	Biological	Full-scale	Add-on	Sequence batch reactor	Microbial processes		0.914286	0.75
				Constructed wetland	Constructed wetland	Biological	Full-scale	Add-on	Constructed wetland	Microbial processes		0.571429	0.75
Environmental performance of biological nutrient removal processes from a life cycle perspective.	Ontiveros, G.A., Campanella, E.A.,	2013	Bioresour. Technol. 150, 506 - 512. https://doi.org/10.1016/j.biortech.2013.08.059.	Conventional Activated Sludge	Conventional Activated Sludge	Biological	Full-scale	Add-on	Activated sludge	Microbial processes	0.99	0.19	0.05
				Modified UCT	Modified UCT	Biological	Full-scale	Add-on	Activated sludge	Microbial processes	0.95	0.68	0.67
				5-Stage Bardenpho	5-Stage Bardenpho	Biological	Full-scale	Add-on	Activated sludge	Microbial processes	0.97	0.78	0.36
				Modified 5-Stage Bardenpho	Modified 5-Stage Bardenpho	Biological	Full-scale	Add-on	Activated sludge	Microbial processes	0.95	0.75	0.38
Towards effective phosphorus recycling from wastewater: quantity and quality.	Muster T, Douglas G, ShermanNetal	2013	Chemosphere 91:676–684	Chemical precipitation	Chemical precipitation using magnesium chloride	Chemical	Pilot-scale	Add-on	Chemical precipitation	Chemical precipitation			75 - 95%
Efficiency assessment and pH effect in removing nitrogen and phosphorus by algae-bacteria com_x0002_bined system of Chlorella vulgaris and Bacillus licheniformis.	Liang, Z., Liu, Y., Ge, F., Xu, Y., Tao, N., Peng, F., Wong, M.	2013	Chemosphere 92, 1383-1389.	Photobioreactor	Micro-algal system	Biological	Bench-scale	Add-on	Algal biofilm	Algal processes	0.78		0.92
The regula_x0002_tion and control strategies of a sequencing batch reactor for simul_x0002_taneous nitrifcation and denitrifcation at diferent temperatures.	Guo J, Zhang L, Chen W, Ma F, Liu H, Tian Y	2013	Biores Technol 133:59–67	SBR	SBR	Biological	Pilot-scale	Add-on	Suspended growth	Microbial processes	75 - 90%	60 - 85%
A new developed airlift reactor integrated settling process and its application for simultaneous nitrifcation and denitrifcation nitrogen removal.	Zhang T, Wei C	2013	Sci World J 2013:1–7	Airlift MBR	Airlift MBR	Biological	Pilot-scale	Add-on	Hybrid process	Microbial processes		0.76
Phosphorus removal from wastewater by ionic exchange using a surface-modified Al alloy filter	Seo, Y.I., Hong, K.H., Kim, S.H., Chang, D., Lee, K.H., Do Kim, Y.,	2013	J. Ind. Eng. Chem. 19, 744-747	Ion exchange	Ion exchange	Chemical	Pilot-scale	Add-on	Ion exchange	Ion exchange			80 - 90%
Biological nutrient removal by applying modified four step-feed technology to treat weak wastewater.	Cao, G., Wang, S., Peng, Y., Miao, Z.	2013	Bioresour. Technol. 128, 604-611.	SBR low C/N ratio	SBR low C/N ratio	Biological	Pilot-scale	Add-on	Sequence batch reactor	Microbial processes		0.167
Continuous fill intermittent decant type sequencing batch reactor application to upgrade the UASB treated sewage.	Khan, A.A., Gaur, R.Z., Diamantis, V., Lew, B., Mehrotra, I., Kazmi, A.A.,	2013	Bioproc. Biosyst. Eng. 36, 627-634.	Continuous flow intermittent decanting SBR	Continuous flow intermittent decanting SBR	Biological	Pilot-scale	Add-on	Sequence batch reactor	Microbial processes		0.74
Ammonium recovery from reject water combined with hydrogen production in a bioelectrochemical reactor.	Wu, X., Modin, O.,	2013	Bioresource Technol. 146, 530–536.	Microbial fuel cell (MFC)	Microbial fuel cell (MFC)	Biological	Pilot-scale	Add-on	Microbial fuel cell (MFC)	Microbial and electrochemical process	0.79
Concentration of ammonium from municipal wastewater using ion exchange process.	Malovanyy, A., Sakalova, H., Yatchyshyn, Y., Plaza, E., Malovanyy, M.,	2013	Desalination 329, 93–102.	Adsorption	Adsorption using sulfonated polystyrene type resin	Biological	Bench-scale	Add-on	Adsorption	Adsorption	0.5
Going for mainstream deammonification from bench to full scale for maximized resource efficiency.	Wett B., Omari A., Podmirseg S., Han M., Akintayo O., Gómez BrandónM., MurthyS.,Bott C., Hell M.andTakácsI.(2013).	2013	Water Science and Technology, 68(2), 283–289.	Anammox moving bed biofilm reactor	Anammox moving bed biofilm reactor	Biological	Pilot-scale	Add-on	Moving bed biofilm reactor	Microbial processes		0.38
				Single-stage activated sludge with augmentation	Single-stage activated sludge with augmentation	Biological	Full-scale	Add-on	Granular biomass	Microbial processes		0.82
The main stream autotrophic nitrogen removal in the largest full scale activated sludge process in Singapore: process analysis.	Cao Y. S., Kwok B., Yong W., Chua S., Wah Y. and Yahya A.	2013	Proceedings of WEF/IWA Nutrient Removal and Recovery 2013: Trends in Resource Recovery and Use, July 28–31, Vancouver.	Step-feed activated sludge	Step-feed activated sludge	Biological	Full-scale	Add-on	Granular biomass	Microbial processes		0.88
Nitrogen removal performance of intermittently aerated membrane bioreactor treating black water.	Murat Hocaoglu S, Atasoy E, Baban A, Insel G, Orhon D	2013	Environmental Technology, 34(19): 2717–2725	Membrane bioreactor (MBR)	Membrane bioreactor (MBR)	Biological	Pilot-scale	Add-on	Membrane bioreactor (MBR)	Microbial processes and filtration		0.73
Phosphate recovery as concentrated solution from treated wastewater by a PAO-enriched biofilm reactor.	Kodera, H., Hatamoto, M., Abe, K., Kindaichi, T., Ozaki, N., Ohashi, A.	2013	Water Res., 47(6), 2025-2032.	Biofilm bioreactor (BF)	Enhanced biological P removal with carrier support and PAO enrichment	Biological	Full-scale	Add-on	Biofilm bioreactor (BF)	Biological P treatment			54 - 90%
Effect of Na+ impregnated activated carbon on the adsorption of NH+ 4-N from aqueous solution.	Shi, M., Wang, Z., Zheng, Z.	2013	J. Environ. Sci. 25, 1501–1510.	Ion Exchange	Ion Exchange	Biological	Pilot-scale	Add-on	Ion Exchange	Ion Exchange	>68
Three- stage anaerobic co-digestion of food waste and waste activated sludge: identifying bacterial and methanogenic archaeal communities and their correlations with performance parameters.	Zhang, L., Loh, K.-C., Zhang, J., Mao, L., Tong, Y.W., Wang, C.-H., et al.,	2013	Bioresour. Technol. 285, 121333.	MIcrobial fuel cell (MFC)	MIcrobial fuel cell (MFC)	Biological	Pilot-scale	Add-on	MIcrobial fuel cell	Microbial process + electrolysis	27 - 76%
Concentrating process of liquid digestate by disk tube-reverse osmosis system	H. Gong, Z. Yan, K. Liang, Z. Jin, K. Wang,	2013	Desalination 326 (2013) 30–36.	Membrane filtration	Reverse osmosis	Physical	Pilot-scale	Add-on	Membrane filtration	Filtration	0.94
Water regeneration from human urine by vacuum membrane distillation and analysis of membrane fouling characteristics	Z.-P. Zhao, L. Xu, X. Shang, K. Chen, Water regeneration from human urine by vacuum membrane distillation and analysis of membrane fouling characteristics, Sep. Purif. Technol. 118 (2013) 369–376.	2013	Sep. Purif. Technol. 118 (2013) 369–376.	Membrane filtration	Vacuum membrane distillation	Physical	Pilot-scale	Add-on	Membrane filtration	Filtration	41 - 75%
Experimental study of ammonia removal from water by modified direct contact membrane distillation	D. Qu, D. Sun, H. Wang, Y. Yun,	2013	Desalination 326 (2013) 135–140.	Membrane filtration	Thermal driven membrane	Physical	Pilot-scale	Add-on	Membrane filtration	Filtration	0.99
Ammonia recovery from industrial wastewater by TransMembraneChemiSorption	M. Ulbricht, J. Schneider, M. Stasiak, A. Sengupta	2013	Chem. Ing. Tech. 85 (8) (2013) 1259–1262.	Hollow fiber membrane contactor	Hollow fiber membrane contactor	Physical	Pilot-scale	Add-on	Hollow fiber membrane contactor	Filtration	0.95
A cooperative microbial fuel cell system for waste treatment and energy recovery	F. Zhang, Z. He,	2013	Environ. Technol. 34 (13–14) (2013) 1905–1913.	Bioelectrochemical system	Bioelectrochemical system	Physical	Pilot-scale	Add-on	Bioelectrochemical system	Microbial processes and electrolysis		50 - 70%
Production of hydrogen from domestic wastewater in a pilot-scale microbial electrolysis cell	E. Heidrich, J. Dolfing, K. Scott, S. Edwards, C. Jones, T. Curtis	2013	Appl. Microbiol. Biotechnol. 97 (15) (2013) 6979–6989.	Microbial electrical cell	Microbial electrical cell	Physical	Pilot-scale	Add-on	Microbial electrical cell	Microbial processes and electrolysis	0.8
Aerobic granulation in a sequencing batch reactor using real domestic wastewater.	Wagner, J., da Costa, R.H.R.,	2013	J. Environ. Eng. 139, 1391–1396.	Sequencing batch reactor	Aerobic granular sludge system	Biological	Lab-scale	Add-on	Suspended growth	Microbial processes		0.96
Advancements in the application of aerobic granular biomass technology for sustainable treatment of wastewater.	Giesen, A., de Bruin, L.M.M., Niermans, R.P., van der Roest, H.F.,	2013	Water Pract. Technol. 8 (1), 47–54.	Sequencing batch reactor	Aerobic granular sludge system	Biological	Final-scale	Add-on	Suspended growth	Microbial processes		0.97	0.86
How the novel integration of electrolysis in tidal flow constructed wetlands intensifies nutrient removal and odor control	Ju, X., Wu, S., Huang, X., Zhang, Y., Dong, R.,	2014	Bioresour Technol. 2014 Oct:169:605-613. doi: 10.1016/j.biortech.2014.07.051	Electrolysis in tidal flow constructed wetlands	Novel integration of electrolysis in tidal flow constructed wetlands to improve nutrient removal and odor control	Hybrid	Bench-scale	Add-on	Constructed wetland	Plant-uptake, electrolysis, filteration & microbial processes	0.8		85 - 95%
Integrated Management of Wastewater through Sewage Fed Aquaculture for Resource Recovery and Reuse of Treated Effluent: A Case Study	Dinesh Kumar, Anand M. Hiremath and Shyam R. Asolekar	2014	APCBEE Procedia 10 ( 2014 ) 74 – 78	Wastewater-fed aquaculture	Sewage Fed Aquaculture for Resource Recovery and Reuse of Treated Effluent	Biological	Pilot-scale	Add-on	Phytoremediation	Plant uptake	0.731		0.244
Nutrient uptake rate and removal efficiency of Vetiveria Zizanioides in contaminated waters	Abbas Akbarzadeh, Shervin Jamshidi, Maryam Vakhshouri	2014	Water Supply (2005) 5 (1): 95–100.	Hydroponic cultivation of lettuce (Lactuca sativa) using effluents from primary, secondary and tertiary +UV treatments	Hydroponic cultivation of lettuce (Lactuca sativa) using effluents from primary, secondary and tertiary +UV treatments	Biological	Pilot-scale	Add-on	Phytoremediation	Plant uptake		40 - 75%	75 - 85%
Removal of nitrogen (N) from hypereutrophic waters by ecological floating beds (EFBs) with various substrates.	Wenping Cao, Yanqiu Zhang	2014	Ecological Engineering Volume 62, January 2014, Pages 148-152	Ecological floating beds	Conventional plant only EFB - batch flow	Biological	Bench-scale	In-lagoon	Phytoremediation	Plant uptake	0.6883	0.4218
				Ecological floating beds	EFB with rice straw - batch flow	Biological	Bench-scale	In-lagoon	Phytoremediation	Plant uptake	0.935	0.7694
				Ecological floating beds	EFB with plastic filling - batch flow	Biological	Bench-scale	In-lagoon	Phytoremediation	Plant uptake	0.7367	0.33
				Ecological floating beds	EFB with rice straw - continuous flow	Biological	Bench-scale	In-lagoon	Phytoremediation	Plant uptake	0.8888	0.7221
				Ecological floating beds	EFB with plastic filling - continuous flow	Biological	Bench-scale	In-lagoon	Phytoremediation	Plant uptake	0.8623	0.5185
Treatment wetlands as ecotechnological tools for regenerative reclamation of wastewater: experiences from working with Kalyani model. J	Biswas, J.K., Rana, S	2014	Clean Energy Technol. 2 (1), 23–27.	Maturation pond	A three-stage integrated biological treatment system comprising three subsystems of two anaerobic ponds in the first step, two facultative ponds in the second step and four maturation (stocking) ponds in the third step	Biological	Full-scale	Add-on	Maturation pond	Algal-bacterial uptake and sedimention	70 - 78%
Removal of nitrogen and phosphorus from waste stabilization pond effluents using aerated blast-furnace-slag filters	R. Hamdan & D. Mara	2014	International conference on Future Energy, Environment and Materials p. 719-726; DOI:10.2495/FEEM130861; Corpus ID: 109513116	Biofilters	Aerated blast-furnace-slag filters	Physical	Bench-scale	Add-on	Biofiltration	Filteration & biofilm processes	> 90%
Effectiveness of Eichhornia crassipes in nutrient removal from domestic wastewater based on its optimal growth rate	Shahabaldin Rezania, Mohanadoss Ponraj, Mohd Fadhil Md Din, Shreeshivadasan Chelliapan & Fadzlin Md Sairan	2014	Desalination and Water Treatment Volume 57, 2016 - Issue 1 DOI: 10.1080/19443994.2014.967305	Water hyacinths	Water hyacinth covered lagoon	Biological	Full-scale	In-lagoon	Phytoremediation	Plant uptake	50 - 80%
Advanced nitrogen removal with simultaneous Anammox and denitrification in sequencing batch reactor.	Du, R., Peng, Y., Cao, S., Wu, C., Weng, D., Wang, S., He, J.	2014	Bioresour. Technol. 162, 316–322. https://doi.org/10.1016/j.biortech.2014.03.041.	Sequencing batch reactors (SBR)	Anammox-denitrification	Biological	Bench-scale	Add-on	Activated Sludge	Microbial processes & sedimentation	0.9747
Low temperature partial nitritation/anammox in a moving bed biofilm reactor treating low strength wastewater.	Gilbert, E.M., Agrawal, S., Karst, S.M., Horn, H., Nielsen, P.H., Lackner, S.	2014	Environ. Sci. Technol. 48, 8784–8792. https://doi.org/10.1021/es501649m.	Moving bed biofilm reactor (MBBR)	Partial nitritation-anammox	Biological	Full-scale	Add-on	Moving bed biofilm reactor (MBBR)	Biomass assimilation	0 - 80%
High specific activity for anammox bacteria enriched from activated sludge at 10°C.	Hendrickx, T.L.G., Kampman, C., Zeeman, G., Temmink, H., Hu, Z., Kartal, B., Buisman, C.J.N.	2014	Bioresour. Technol. 163, 214–221.https://doi.org/10.1016/j.biortech.2014.04.025..	Gas-lift reactor	Cold-adapted anammox species	Biological	Bench-scale	Add-on	Anammox	Ammonia oxidation	0 - 80%
Testing of Chlorella/Scenedesmus microalgae consortia for remediation of wastewater, CO2 mitigation and algae biomass feasibility for lipid production.	Koreiviene, J., Valčiukas, R., Karosiene, J., Baltrenas, P.	2014	J. Environ. Eng. Landsc. Manag. 22, 105–114. https://doi.org/10.3846/16486897.2013.911182.	Immobilized algal-bacterial system	Closed suspended system under the climatic conditions specific to Lithuania ; Chlorella sp. and Scenedesmus sp.	Biological	Bench-scale	Add-on	Algal biofilm system	Algal uptake	88.6–96.4%
Hydrogen production and ammonium recovery from urine by a Microbial Electrolysis Cell.	Kuntke, P., Sleutels, T.H.J.A., Saakes, M., Buisman, C.J.N.	2014	Int. J. Hydrog. Energy 39, 4771–4778. https://doi.org/10.1016/j.ijhydene.2013.10.089.	Dual-chamber; microbial electrolysis cell (MEC)	Dual-chamber; microbial electrolysis cell (MEC)	Biological	Bench-scale	Add-on	Microbial fuel cell (MFC)	Bioelectrochemical oxidation	80 - 90%
Simultaneous partial nitritation and anammox at low temperature with granular sludge. Water Res. 66, 111–121.	Lotti, T., Kleerebezem, R., Hu, Z., Kartal, B., Jetten, M.S.M., van Loosdrecht, M.C.M.	2014	Water Res. 66, 111–121. https://doi.org/10.1016/j.watres.2014.07.047.	Air-lift sequencing batch reactor (SBAR)	Granular sludge-anammox based single stage	Biological	Bench-scale	Add-on	Granular biomass	Biomass assimilation	85-75%
Statistical analysis and optimization of simultaneous biological nutrients removal process in an intermittently aerated SBR.	Mansouri, A.M., Zinatizadeh, A.A., Irandoust, M., Akhbari, A.	2014	Korean J. Chem. Eng. 31, 88–97. https://doi.org/10.1007/s11814-013-0183-8.	Aerobic/anoxic sequence batch reactor SBR	Aerobic/anoxic sequence batch reactor SBR	Biological	Bench-scale	Add-on	Sequencing batch reactor (SBR)	Biomass assimilation	0.7115
Anaerobic ammonium oxidation in polyvinyl alcohol and sodium alginate immobilized biomass system: a potential tool to maintain anammox biomass in application.	Zhu, G.L., Yan, J., Hu, Y.Y.	2014	Water Sci. Technol. 69, 718–726. https://doi.org/10.2166/wst.2013.762.	Sequence batch reactor (SBR)	PVA, sodium alginate (SA)-immobilized system	Biological	Full-scale	Add-on	Algal biofilm system	Algal uptake	0 - 80%
Nutrient removal (nitrogen and phosphorous) in secondary effluent from a wastewater treatment plant by microalgae	Chan A, Salsali H, McBean E	2014	Can J Civ Eng 41:118–124	Microalgae-based system	Microalgae-based system	Biological	Bench-scale	Add-on	Algal biofilm	Algal-bacterial symbiosis		80-100%	85-100%
Concentrated microalgae cultivation in treated sewage by membrane photobioreactor operated in batch flow mode	Gao F, Yang ZH, Li C, Wang YJ, Jin WH, Deng YB	2014	Bioresour Technol 167:441–446	Microalgae-based system	Microalgae-based system	Biological	Bench-scale	Add-on	Algal biofilm	Algal-bacterial symbiosis		80-100%	85-100%
Application of a prototype-scale twin-layer photobioreactor for effective N and P removal from different process stages of municipal wastewater by immobilized microalgae	Shi J, Podola B, Melkonian M	2014	Bioresour Technol 154:260–266	Microalgae-based system	Microalgae-based system	Biological	Bench-scale	Add-on	Algal biofilm	Algal-bacterial symbiosis		80-100%	85-100%
Comparison in growth, lipid accumulation, and nutrient removal capacities of Chlorella sp. in secondary effluents under sterile and non-sterile conditions	Zhang Q, Hong Y	2014	Water Sci Technol 69:573 579	Microalgae-based system	Microalgae-based system	Biological	Bench-scale	Add-on	Algal biofilm	Algal-bacterial symbiosis		80-100%	85-100%
Cultivation of Scenedesmus dimorphus with domestic secondary effluent and energy evaluation for biodiesel production	Zhang SS, Liu H, Fan JF, Yu H	2014	Environ Technol 36:929–936	Microalgae-based system	Microalgae-based system	Biological	Bench-scale	Add-on	Algal biofilm	Algal-bacterial symbiosis		80-100%	85-100%
Algae-facilitated chemical phosphorus removal during high-density Chlorella emersonii cultivation in a membrane bioreactor.	Xu,M.; Bernards, M.; Hu, Z.	2014	Bioresour. Technol. 2014, 153, 383–387	Membrane photo biofilm reactor	Membrane bioreactors with algae seed; operating promote phototrophic growth	Biological	Bench-scale	Add-on	Algal biofilm	Algal uptake and microbial processes			66 - 97%
Performance of a submerged anaerobic membrane bioreactor with forward osmosis membrane for low-strength wastewater treatment.	Chen, L.; Gu, Y.; Cao, C.; Zhang, J.; Ng, J.-W.; Tang, C.	2014	Water Res. 2014, 50, 114–123.	Osmotic membrane photo-bioreactor	Osmotic membrane photo-bioreactor with osmotic membrane	Biological	Bench-scale	Add-on	Algal biofilm	Algal uptake and microbial processes			90 - 100%
Removal mechanisms of nitrogen in waste stabilization ponds	Mayo, Aloyce W.; Abbas, Muslim	2014	Physics and Chemistry of the Earth 72–75 (2014) 77–82	Maturation pond	Maturation pond	Biological	Full-scale	Add-on	Maturation pond	Microbial processes and settling		0.152
				Maturation pond	Facultative pond	Biological	Full-scale	Add-on	Facultative pond	Microbial processes and settling		0.0976
Removal of nitrogen and phosphorus from waste stabilization pond effluents using aerated blast-furnace-slag filters	Hamdan, R.; Mara, D.D.	2014	Research Gate DOI: 10.2495/FEEM20130861	Vertical aerated blast-furnace-slag filters	Vertical aerated blast-furnace-slag filters	Physical	Pilot-scale	Add-on	Chemical precipitation	Precipitation and filteration	0.97	20	0.88
				Horizontal aerated blast-furnace-slag filters	Vertical aerated blast-furnace-slag filters	Physical	Pilot-scale	Add-on	Chemical precipitation	Precipitation and filteration	0.86	0.41	0.89
Development of constructed wetlands in performance intensifications for wastewater treatment: A nitrogen and organic matter targeted review	Wu, Shubiao; Kuschk, Peter; Brix, Hans; Vymazal, Jan; Dong, Renjie	2014	Water Research 57 (2014) 40-55	Vertical flow recirculation subsurface constructed wetland	Vertical flow recirculation subsurface constructed wetland	Biological	Full-scale	Add-on	Phytoremediation	Plant-uptake, microbial processes and filteration	42 - 95%
				Horizontal flow recirculation subsurface constructed wetland	Horizontal flow recirculation subsurface constructed wetland	Biological	Pilot-scale	Add-on	Phytoremediation	Plant-uptake, microbial processes and filteration	38 - 55%
				Vertical flow continuous aeration subsurface constructed wetland	Vertical flow continuous aeration subsurface constructed wetland	Biological	Bench-scale	Add-on	Phytoremediation	Plant-uptake, microbial processes and filteration	65 - 99%
				Vertical flow intermittent aeration subsurface constructed wetland	Vertical flow intermittent aeration subsurface constructed wetland	Biological	Bench-scale	Add-on	Phytoremediation	Plant-uptake, microbial processes and filteration	65 - 97%
				Horizontal flow limited aeration subsurface constructed wetland	Horizontal flow limited aeration subsurface constructed wetland	Biological	Pilot-scale	Add-on	Phytoremediation	Plant-uptake, microbial processes and filteration	0.89
				Horizontal flow limited aeration, unplanted subsurface constructed wetland	Horizontal flow limited aeration, unplanted subsurface constructed wetland	Biological	Pilot-scale	Add-on	Phytoremediation	Plant-uptake, microbial processes and filteration	0.72
Development of constructed wetlands in performance intensifications for wastewater treatment: A nitrogen and organic matter targeted review	Wu, Shubiao; Kuschk, Peter; Brix, Hans; Vymazal, Jan; Dong, Renjie	2014	Water Research 57 (2014) 40-61	Tidal operational strategy in subsurface constructed wetland	Tidal operational strategy in subsurface constructed wetland	Biological	Pilot-scale	Add-on	Phytoremediation	Plant-uptake, microbial processes and filteration	6 - 96%
Intensified nitrogen and phosphorus removal in a novel electrolysis-integrated tidal flow constructed wetland system.	Ju XinXin, Ju XinXin;Wu ShuBiao, Wu ShuBiao;Zhang YanSheng, Zhang YanSheng;Dong RenJie, Dong RenJie	2014	Water Research (Oxford) 2014 59:37-45	Electrolysis-integrated tidal flow constructed wetland system	Electrolysis-integrated tidal flow constructed wetland system	Biological	Pilot-scale	Add-on	Hybrid phytoremediation	Plant-uptake, microbial processes, electrolysis and filteration	0.8		0.95
How substrate influences nitrogen transformations in tidal flow constructed wetlands treating high ammonium wastewater?	Liu, Minghui;Wu, Shubiao;Chen, Li;Dong, Renjie	2014	ECOLOGICAL ENGINEERING; DEC 2014, 73 p478-p486, 9p.	Tidal flow constructed wetlands	Tidal flow constructed wetlands	Biological	Pilot-scale	Add-on	Phytoremediation	Plant-uptake, microbial processes, and filteration	0.97
Bioremediation and lipid synthesis through mixotrophic algal consortia in municipal wastewater,	D.M. Mahapatra, H.N. Chanakya, T.V. Ramachandra	2014	Bioresour. Technol. 168 (2014) 142–150. http://dx.doi.org/10.1016/j.biortech.2014.03.130.	Microalgae-based system	Microalgae-based system	Biological	Bench-scale	Add-on	Microalgae-based system	Microbial and microalgal process	0.9	0.86	0.7
Algae-facilitated chemical phosphorus removal during high-density Chlorella emersonii cultivation in a membrane bioreactor.	Xu, M., Bernards, M., and Hu, Z.	2014	Bioresour. Technol. 153, 383–387.doi: 10.1016/j.biortech.2013.12.026	Membrane photo biofilm reactors	Membrane bioreactors with algae seed; operating promote phototrophic growth	Biological	Bench-scale	Add-on	Algal biofilm	Algal uptake and microbial processes			66 - 97%
Performance of a submerged anaerobic membrane bioreactor with forward osmosis membrane for low-strength wastewater treatment.	Chen, L., Gu, Y., Cao, C., Zhang, J., Ng, J. W., and Tang, C.	2014	Water Res. 50, 114–123.doi: 10.1016/j.watres.2013.12.009	Osmotic membrane photo-bioreactor	Osmotic membrane photo-bioreactor	Biological	Bench-scale	Add-on	Microbial processes	Microbial process			90 - 100%
Improving biological phosphorus removal in membrane bioreactors -a pilot study.	Smith, S., Kim, G., Doan, L., and Roh, H.	2014	WaterReuseDesalin.4,25–33. doi: 10.2166/wrd.2013.119	MBR-UCT	Membrane bioreactor integrated into a continuous-flow EBPR	Biological	Full-scale	Add-on	Microbial processes	Microbial process			0.88
Direct phosphorus recovery from municipal wastewater via osmotic membrane bioreactor (OMBR) for wastewater treatment	G. Qiu, Y.-P. Ting,	2014	Bioresour.Technol. 170 (2014) 221–229.	Membrane bioreactor based membrane hybrid systems	Membrane bioreactor based membrane hybrid systems	Physical	Bench-scale	Add-on	Membrane bioreactor (MBR)	Membrane process	0.95
Application of a prototype-scale Twin-Layer photobioreactor for effective N and P removal from different process stages of municipal wastewater by immobilized microalgae.	Shi, J., Podola, B., Melkonian, M.,	2014	Bioresour. Technol. 154, 260–266.	Photobioreactor	Photobioreactor	Biological	Bench-scale	Add-on	Algal biofilm	Algal uptake			66.4 - 80.0%
A novel process for nutrients removal and phosphorus recovery from domestic wastewater by combining BNR with induced crystallization	H. Zou, X. Lu, T. Li	2014	J Environ Eng Landsc Manage, 22 (2014), pp. 274-283, 10.3846/16486897.2014.931284	Struvite precipitation	Hydroxyl calcium phosphate precipitation	Biological	Full-scale	Add-on	Chemical precipitation	Chemical precipitation			0.7
Electrochemical struvite precipitation from digestate with a fluidized bed cathode microbial electrolysis cell	R.D. Cusick, M.L. Ullery, B.A. Dempsey, B.E. Logan	2014	Water Res, 54 (2014), pp. 297-306, 10.1016/j.watres.2014.01.051	Microbial bioelectrical system	Microbial bioelectrical system	Biological	Full-scale	Add-on	Microbial processes	Microbial processes			70 - 85%
Recovery of phosphorus and nitrogen from alkaline hydrolysis supernatant of excess sludge by magnesium ammonium phosphate.	Bi W, Li Y, Hu Y.	2014	Bioresour Technol 2014;166:1–8.	Two-step alkaline hydrolysis process	Two-step alkaline hydrolysis process	Physical	Bench-scale	Add-on	Chemical precipitation	Chemical precipitation		0.08
Energy efficient reconcentration of diluted human urine using ion exchange membranes in bioelectrochemical systems.	Tice RC, Kim Y.	2014	Water Res 2014;64:61–72. https://doi.org/10.1016/j.watres.2014.06.037.	Nitrifying submerged microbial electrochemical cell	Nitrifying submerged microbial electrochemical cell	Physical	Bench-scale	Add-on	Electrolysis	Microbial and electrochemical process		0.61
Removal of phosphorus and coliforms from secondary effluent using ferrate (VI).	Kwon JH, KimI K, Park KY et al.	2014	KSCE J Civ Eng 18:81–85	Chemical precipitation	Chemical precipitation using potassium ferrate (VI)	Chemical	Pilot-scale	Add-on	Chemical precipitation	Chemical precipitation			0.92
Direct phosphorus recovery from municipal wastewater via osmotic membrane bioreactor (OMBR) for wastewater treatment.	Qiu G, Ting YP	2014	Bioresour Technol 170:221–229	Membrane filtration	Membrane filtration + chemical precipitation	Chemical	Pilot-scale	Add-on	Membrane filtration	Membrane filtration + chemical precipitation			0.95
The effect of light supply on microalgal growth, CO2 uptake and nutrient removal from wastewater.	Gonçalves, A.L.; Simões, M.; Pires, J.C.M.	2014	Energy Convers. Manag. 2014, 85, 530–536.	Photobioreactor	Micro-algal system	Biological	Bench-scale	Add-on	Algal biofilm	Algal processes		70 - 80%	0.8
Effect of Chlorella sorokiniana on the biological denitrification of drinking water.	Petrovic, A., Simonic, M., 2014.	2014	Environ. Sci. Pollut. Control Ser. 22, 5171-5183.	Photobioreactor	Micro-algal system	Biological	Bench-scale	Add-on	Algal biofilm	Algal processes		0.7
Pollutant removal from municipal wastewater employing baffled subsurface flow and integrated sur_x0002_face flow-floating treatment wetlands.	Saeed, T., Al-Muyeed, A., Afrin, R., Rahman, H., Sun, G.,	2014	J. Environ. Sci. (China) 26, 726-73	Hybrid constructed wetland	Hybrid constructed wetland	Biological	Pilot-scale	Add-on	Phytoremediation	Microbial + filltration	0.82		0.74
Removal of phosphate from municipal wastewater using anaerobic/aerobic modified SBR reactor.	Azhdarpoor, A., Mohammadi, P., Dehghani, M.,	2014	Int. J. Environ. Sci. Toxicol. Res. 2, 152e159.	Modified SBR	Modified SBR	Biological	Pilot-scale	Add-on	Sequence batch reactor	Microbial processes			0.87
To study the performance of biocarriers in moving bed biofilm reactor (MBBR) technology and kinetics of biofilm for retrofitting the existing aerobic treatment systems: a review.	Barwal, A., Chaudhary, R.,	2014	Rev. Environ. Sci. Biotechnol.13, 285-299	MBBR	MBBR	Biological	Pilot-scale	Add-on	Moving bed biofilm reactor	Microbial processes	75 - 97%
Thermodynamic and kinetic study on ammonium removal from a synthetic water solution using ion exchange resin.	Sica, M., Duta, A., Teodosiu, C., Draghici, C.,	2014	Clean. Technol. Envir. 16 (2), 351–359.	Adsorption	Adsorption using resin C150H	Biological	Bench-scale	Add-on	Adsorption	Adsorption	0.81
Highly efficient adsorption of ammonium onto palygorskite nanocomposite and evaluation of its recovery as a multifunctional slow-release fertilizer.	Wang, X., Lü, S., Gao, C., Xu, X., Zhang, X., Bai, X., Liu, M., Wu, L.,	2014	Chem. Eng. J. 252, 404–414.	Adsorption	Adsorption using nanohydrogel	Biological	Bench-scale	Add-on	Adsorption	Adsorption	0.42
Mainstream deammonification with ANITATMMox process.	Lemaire, R., Zhao, H., Thomson, C., Christensson, M., Piveteau, S., Hemmingsen, S., Veuillet, F., Zozor, P., Ochoa, J., 2014.	2014	Proceedings of the Water Environment Federation, 2183–2197.	High rate activated sludge +One-stage AMX/IFAS	High rate activated sludge +One-stage AMX/IFAS	Biological	Pilot-scale	Add-on	Granular biomass	Microbial processes		0.5
Manammox–mainstream anammox at Sjölunda WWTP.	Gustavsson D., Persson F. and la Cour Jansen J.	2014	Proceedings from the IWA World Water Congress and Exhibition, September 21–26, Lisbon, Portugal.	Single-stage moving bed biofilm reactor (K1 carriers)	Single-stage moving bed biofilm reactor (K1 carriers)	Biological	Pilot-scale	Add-on	Moving bed biofilm reactor	Microbial processes		0.6
Mining Nutrients (N, K, P) from Urban Source-Separated Urine by Forward Osmosis Dewatering.	Zhang, J., She, Q., Chang, V.W.C., Tang, C.Y., Webster, R.D.	2014	Environ. Sci. Technol., 48(6), 3386-3394.	Forward osmosis (FO)	Membrane separation driven by osmotic pressure gradient with salt draw solution	Physical	Pilot-scale	Add-on	Forward osmosis (FO)	Membrane separation			0.9
Removal of nitrogen and phosphorus from wastewater using microalgae free cells in bath culture system	S. Rasoul-Amini, N. Montazeri-Najafabady, S. Shaker, A. Safari, A.Kazemi, P. Mousavi, M. A. Mobasher, Y. Ghasemi,	2014	Biocatal. Agric.Biotechnol. 2014, 3, 126	Photobioreactor	Photobioreactor: microalgal system	Physical	Pilot-scale	Add-on	Algal biofilm	Assimilation by algae			82.36 - 100%
Removal of ammonium ion from aqueous solutions using natural zeolite: kinetic, equilibrium and thermodynamic studies.	Khosravi, A., Esmhosseini, M., Khezri, S.,	2014	Res. Chem. Intermed. 40, 2905–2917.	Ion Exchange	Ion Exchange	Biological	Pilot-scale	Add-on	Ion Exchange	Ion Exchange	0.95
Thermodynamic and kinetic study on ammonium removal from a synthetic water solution using ion exchange resin.	Sica, M., Duta, A., Teodosiu, C., Draghici, C., 2014.	2014	Clean Techn. Environ. Policy 16, 351–359.	Ion Exchange	Ion Exchange	Biological	Pilot-scale	Add-on	Ion Exchange	Ion Exchange	>65
Combination of ion exchange and partial nitritation/anammox process for ammonium removal from mainstream municipal wastewater.	Malovanyy, A., Plaza, E., Trela, J., Malovanyy, M.	2014	Water Sci. Technol. 70, 144–151.	Ion Exchange	Ion Exchange	Biological	Pilot-scale	Add-on	Ion Exchange	Ion Exchange	>94
Study of the recovery of phosphorus from struvite precipitation in supernatant line from anaerobic digesters of sludge	L.D. Xavier, M.C. Cammarota, L. Yokoyama, I. Volschan	2014	Water Sci. Technol. Water Supply 14 (5) (2014) 751–757.	Precipitation	membrane crystallization	Chemical	Pilot-scale	Add-on	Precipitation	Precipitation	0.7
Exploration of EDTA sodium salt as novel draw solution in forward osmosis process for dewatering of high nutrient sludge	N.T. Hau, S.-S. Chen, N.C. Nguyen, K.Z. Huang, H.H. Ngo, W. Guo	2014	J. Membr. Sci. 455 (2014) 305–311.	Membrane filtration	Forward osmosis	Physical	Pilot-scale	Add-on	Membrane filtration	Filtration	1
Direct phosphorus recovery from municipal wastewater via osmotic membrane bioreactor (OMBR) for wastewater treatment.	Qiu, G.L., Ting, Y.P.,	2014	Bioresour. Technol. 170, 221–229. https://doi.org/10.1016/j.biortech.2014.07.103.	Membrane separation	Membrane separation	Physical	Pilot-scale	Add-on	Membrane separation	Filtration			0.9
Aerobic sludge granulation in a full-scale sequencing batch reactor.	Li, J., Ding, L.-B., Cai, A., Huang, G.-X., Horn, H., 2014.	2014	BioMed Res. Int. 2014, 1–12.	Sequencing batch reactor	Aerobic granular sludge system	Biological	Lab-scale	Add-on	Suspended growth	Microbial processes		1
Application of hydroponic systems for the treatment of source-separated human urine	Linyan Yang, Apostolos Giannis, Victor W.-C. Chang, Bianxia Liu, Jiefeng Zhang, Jing-Yuan Wang	2015	Ecol. Eng. 81, 182–191	Hydroponics for nutrient removal	Application of hydroponic systems with water spinach for the treatment of source-separated human urine	Biological	Pilot-scale	Add-on	Phytoremediation	Plant uptake		41 - 49%
Artificial floating islands for environmental improvement	Yeh, N., Yeh, P., Chang, Y.H.	2015	Renew. Sustain. Energy Rev. 47, 616–622.	Artificial foating islands	Artificial foating islands	Biological	Full-scale	In-lagoon	Phytoremediation	Plant uptake
Full-scale hybrid constructed wetlands incorporated with an initial anaerobic stage for domestic wastewater treatment in a drinking water catchment area	Selma C, Ayaza , Ozgur, Aktas Lutfi Akca, Nur Fındık	2015	Desalination and Water Treatment, 57 (2016) 8626–8638	Hybrid constructed wetland	Anaerobic reactors followed by horizontal (HSSF-CW) and vertical (VSSF-CW) subsurface flow-constructed wetlands.	Biological	Full-scale	Add-on	Constructed wetland	Plant-uptake, filteration & microbial processes		39 - 57%	53 - 55%
Implementation and maintenance of floating treatment wetlands for urban stormwater management. J	Borne, K.E., Fassman-Beck, E.A., Winston, R.J., Hunt, W.F., Tanner, C.C	2015	Environ. Eng. 141 (11), 04015030	Floating treatment wetlands	Floating treatment wetlands	Biological	Full-scale	In-lagoon	Phytoremediation	Plant uptake
Sewage-fed aquaculture: a sustainable approach for wastewater treatment and reuse.	Dinesh Poswal, M K M Chaturvedi, Saroj Sharma, Shyam R Asolekar	2015	Environmental Monitoring and Assessment, 30 Sep 2015, 187(10):656	Wastewater-fed aquaculture	Sewage-fed aquaculture-based sewage treatment system.	Biological	Pilot-scale	Add-on	Phytoremediation	Plant uptake			3.1 - 14.5%
Wastewater Treatment Using Constructed Wetland With Water Lettuce (Pistia Stratiotes)	O. Oladejo, Olabamiji. M. Ojo, Oluwaseun. I. Akinpelu, Oluwajuwonlo. A. Adeyemo, A. Adekunle	2015	Environmental Science	Constructed wetland	Constructed Wetland With Water Lettuce (Pistia Stratiotes)	Biological	Bench-scale	Add-on	Constructed wetland	Plant-uptake, filteration & microbial processes			0.9411
Treatment performances of French constructed wetlands: Results from a database collected over the last 30 years	Morvannou, A.; Forquet, N.; Michel, S.; Troesch, S.; Molle, P.	2015	Water Science and Technology	Constructed wetlands	Constructed wetlands	Biological	Full-scale	Add-on	Phytoremediation	Plant-uptake, filteration & microbial processes
Post-treatment and reuse of secondary effluents using natural ltreatment systems: the Indian practices	Kumar, D.; Asolekar, S.R.; Sharma, S.K.	2015	Environmental Monitoring and Assessment	Constructed wetlands	Constructed wetlands	Biological	Full-scale	Add-on	Phytoremediation	Plant-uptake, filteration & microbial processes		0.76	0.61
Qualitative evaluation of small scale municipal wastewater treatment plants (WWTPS) in South India	Suneethi, S.; Keerthiga, G.; Soundhar, R.; Kanmani, M.; Boobalan, T.; Krithika, D.; Philip, Ligy	2015	Water Practice and Technology	Extended Aeration	Extended Aeration	Biological	Full-scale	In-lagoon	Aeration	Ammonia volatilization, nitrification & enhanced microbial processes	91-94%
				Membrane bioreactor	Membrane bioreactor	Biological	Full-scale	Add-on	Attached growth	Biofilm processes	0.95		0.96
				Constructed wetland (DEWATS)	Constructed wetland (DEWATS)	Biological	Full-scale	Add-on	Phytoremediation	Plant-uptake, filteration & microbial processes	0.98
Performance comparison between two equal stabilization ponds operating with and without sludge layer	Rodrigues, V.A.J.; Possmoser-Nascimento, T.E.; Dias, D.F.C.; Passos, R.G.; Von Sperling, M.; Vasel, J.L.	2015	Water Science and Technology	Desludging	Desludging	Biological	Full-scale	In-lagoon	Desludging	Sedimentation	0.36
Evaluation of wastewater treatment in a novel anoxic-aerobic algal-bacterial photobioreactor with biomass recycling through carbon and nitrogen mass balances.	Alcántara, C., Domínguez, J.M., García, D., Blanco, S., Pérez, R., García-Encina, P.A., Muñoz, R.,	2015	Bioresour. Technol. 191, 173–186. https://doi.org/10.1016/j.biortech.2015.04.125.	Immobilized algal-bacterial system	Anoxic–aerobic closed suspended system with nitrous oxide emission; Microalgal consortium from a high rate algal pond treating diluted vinasse and activated sludge native bacteria	Biological	Bench-scale	Add-on	Algal biofilm system	Algal uptake	75–96%
Mixotrophic metabolism of Chlorella sorokiniana and algal-bacterial consortia under extended dark light periods and nutrient starvation.	Alcántara, C., Fernández, C., García-Encina, P.A., Muñoz, R.,	2015	Appl. Microbiol. Biotechnol. 99, 2393–2404; https://doi.org/10.1007/s00253-014-6125-5.	Immobilized algal-bacterial system	Closed suspended system and mixotrophic metabolism ; Centrate wastewater native algal-bacterial consortium	Biological	Bench-scale	Add-on	Algal biofilm system	Algal uptake	0.998
Anammox-based technologies for nitrogen removal: advances in process start-up and remaining issues.	Ali, M., Okabe, S.,	2015	Chemosphere 141, 144–153. https://doi.org/10.1016/j.chemosphere.2015.06.094.	Up-flow glass column reactors (UFCR)	Polyvinyl alcohol (PVA), sodium alginate (SA)-immobilized system	Hybrid	Bench-scale	Add-on	Algal biofilm	Algal-bacterial symbiosis	80 - 90%
Bioaugmentation treatment of municipal wastewater with heterotrophic-aerobic nitrogen removal bacteria in a pilot-scale SBR.	Chen, Q., Ni, J., Ma, T., Liu, T., Zheng, M.,	2015	Bioresour. Technol. 183, 25–32. https://doi.org/10.1016/j.biortech.2015.02.022.	Pilot-scale SBR	Activated sludge + A. tumefaciens LAD9, C. testosteroni GAD3 and A. xylosoxidans GAD4	Biological	Pilot-scale	Add-on	Activated Sludge	Microbial processes & sedimentation	0.805
Advanced nitrogen removal from wastewater by combining anammox with partial denitrification.	Du, R., Peng, Y., Cao, S., Wang, S., Wu, C., 2015	2015	Bioresour. Technol. 179, 497–504. https://doi.org/10.1016/j.biortech.2014.12.043.	Sequencing batch reactors (SBR)	Anammox-partial denitrification	Biological	Bench-scale	Add-on	Activated Sludge	Microbial processes & sedimentation	0.9406
				Nitritation/anammox	Nitritation/anammox	Biological	Pilot-scale	Add-on	Anammox	Ammonia oxidation	0.81
Detection of nitrifiers and evaluation of partial nitrification for wastewater treatment: a review.	Ge, S., Wang, S., Yang, X., Qiu, S., Li, B., Peng, Y.	2015	Chemosphere 140, 85–98. https://doi.org/10.1016/j.chemosphere.2015.02.004.	Partial nitrification reactor via nitrite	Partial nitrification via nitrite	Biological	Bench-scale	Add-on	Anammox	Ammonia oxidation	0 - 80%
Comparing different reactor configurations for Partial Nitritation/Anammox at low temperatures.	Gilbert, E.M., Agrawal, S., Schwartz, T., Horn, H., Lackner, S.	2015	Water Res. 81, 92–100. https://doi.org/10.1016/j.watres.2015.05.022.	Moving bed biofilm reactor (MBBR)	Partial nitritation-anammox	Biological	Full-scale	Add-on	Anammox	Ammonia oxidation	0 - 80%
Anaerobic ammonium oxidation (anammox) under realistic seasonal temperature variations: characteristics of biogranules and process performance.	Guo, Q., Xing, B.S., Li, P., Xu, J.L., Yang, C.C., Jin, R.C.	2015	Bioresour. Technol. 192, 765–773. https://doi.org/10.1016/j.biortech.2015.06.049.	Upflow anaerobic sludge blanket UASB	Anammox using UASB	Biological	Full-scale	Pre-lagoon	Upflow anaerobic sludge blanket (UASB)	Biomass assimilation	0 - 80%
Pilot-scale evaluation of anammox-based mainstream nitrogen removal from municipal wastewater.	Lotti, T., Kleerebezem, R., Hu, Z., Kartal, B., De Kreuk, M.K., Van Erp Taalman Kip, C., Kruit, J., Hendrickx, T.L.G., Van Loosdrecht, M.C.M.	2015	Environ. Technol. (United Kingdom) 36, 1167–1177. https://doi.org/10.1080/09593330.2014.982722.	Plug-flow granular sludge-based pilot-scale reactor	One-stage partial nitritation-anammox	Biological	Bench-scale	Add-on	Anammox	Ammonia oxidation	0.46
Hydrogen and lipid production from starch wastewater by co-culture of anaerobic sludge and oleaginous microalgae with simultaneous COD, nitrogen and phosphorus removal.	Ren, H.Y., Liu, B.F., Kong, F., Zhao, L., Ren, N.	2015	Water Res. 85, 404–412. https://doi.org/10.1016/j.watres.2015.08.057.	Immobilized algal-bacterial system	Closed suspended system ; Scenedesmus sp. and anaerobic sludge native bacteria	Biological	Bench-scale	Add-on	Algal biofilm system	Algal uptake	0.887
Microalgae membrane photobioreactor for further removal of nitrogen and phosphorus from secondary sewage effluent.	Boonchai and Seo	2015	Korean J Chem Eng 32:2047–2052	Microalgae-based system	Microalgae-based system	Biological	Bench-scale	Add-on	Algal biofilm	Algal-bacterial symbiosis		80-100%	85-100%
Roles of SRT and HRT of an algal membrane bioreactor system with a tanks-in-series configuration for secondary wastewater effluent polishing	Xu M, Li P, Tang T, Hu Z	2015	Ecol Eng 85:257–264	Microalgae-based system	Microalgae-based system	Biological	Bench-scale	Add-on	Algal biofilm	Algal-bacterial symbiosis		80-100%	85-100%
Phosphorus removal using a microalgal biofilm in a new biofilm photobioreactor for tertiary wastewater treatment	Sukaˇ cová, K.; Trtílek, M.; Rataj, T.	2015	Water Res. 2015, 71, 55–63.	Algal biofilm reactors	Fixed-growth algal bioreactors	Biological	Bench-scale	Add-on	Algal biofilm	Algal uptake and microbial processes			41 - 97%
Simultaneous biological nitrogen and phosphorus removal with a sequencing batch reactor–biofilm system.	Yin, J.; Zhang, P.; Li, F.; Li, G.; Hai, B.	2015	Int. Biodeterior. Biodegrad. 2015, 103, 221–226.	Batch biofilm reactor with moving bed sequencing	Batch biofilm reactor with moving bed sequencing	Biological	Bench-scale	Add-on	Moving bed membrane bioreactor	Microbial processes			0.97
Full scale performance of the aerobic granular sludge process for sewage treatment.	Pronk, M.; De Kreuk, M.; De Bruin, B.; Kamminga, P.; Kleerebezem, R.v.; Van Loosdrecht, M.	2015	Water Res. 2015, 84, 207–217	Sequencing batch reactor advanced activated sludge process	Sequencing batch reactor advanced activated sludge process	Biological	Full-scale	Add-on	Activated sludge	Microbial processes			0.87
Enhanced biological nitrogen and phosphorus removal using sequencing batch membrane-aerated biofilm reactor.	Sun, L.; Wang, Z.; Wei, X.; Li, P.; Zhang, H.; Li, M.; Li, B.; Wang, S.	2015	Chem. Eng. Sci. 2015, 135, 559–565.	Membrane-aerated biofilm reactor operating in combination with a sequencing batch reactor	Membrane-aerated biofilm reactor operating in combination with a sequencing batch reactor	Biological	Bench-scale	Add-on	Biofilm processes	Microbial processes			0.9
Effluent quality and reuse potential of domestic wastewater treated in a pilot-scale hybrid constructed wetland system	Yaz, Selma Ç.;Aktaş, Özgür;Akça, Lütfi;Fındık, Nur	2015	Journal of Environmental Management. Jun2015, Vol. 156, p115-120. 6p.	Hybrid constructed wetland	Anaerobic pretreatment followed by horizontal (HSSF-CW) and vertical (VSSF-CW) sub-surface flow constructed wetlands operated in series	Biological	Pilot-scale	Add-on	Phytoremediation	Plant-uptake, microbial processes and filteration		0.9
The Removal of Dissolved Ammonia from Wastewater through a Polypropylene Hollow Fiber Membrane Contactor	Kartohardjono, Sutrasno; Iwan, Fermi,; Yuliusman, Yuliusman; Elkardiana, Kezia; Sangaji, Ananda; Ramadhan, Alfi	2015	International Journal of Technology (2015) 7: 1146-1152	Polypropylene Hollow Fiber Membrane Contactor	Polypropylene Hollow Fiber Membrane Contactor to remove dissolved ammonia	Physical	Bench-scale	Add-on	Membrane filtration	Filteration	1
Anaerobic-ion exchange (AN-IX) process for local-scale nitrogen recovery from wastewater	Smith, Daniel P.; Smith, Nathaniel T.	2015	Bioresource Technology. 196:324-331	Anaerobic ion exchange	Anaerobic ion exchange for nitrogen removal	Physical	Bench-scale	Add-on	Ion exchange	Ion exchange		0.96
Biological removal of phosphorus from wastewater: Principles and performance	Nedjah, Nawel; Hamdaoui, Oualid; Laskri, Nabila	2015	International Journal of Engineering Research in Africa. 13:123-129	Maturation pond	Removal of phosphorus in maturation ponds	Biological	Full-scale	Add-on	Maturation pond	Algal/microbial process and sedimentatio			0.5
Phosphorus removal using a microalgal biofilm in a new biofilm photobioreactor for tertiary wastewater treatment	Sukacova, K., Trtílek, M., and Rataj, T.	2015	Water Res. 71, 55–63. doi: 10.1016/j.watres.2014.12.049	Algal biofilm reactor	Fixed growth algal bioreactors	Biological	Bench-scale	Add-on	Algal biofilm	Algal uptake and microbial processes			0.91
Dissolved inorganic carbon enhanced growth, nutrient uptake, and lipid accumulation in wastewater grown microalgal biofilms.	Kesaano, M., Gardner, R. D., Moll, K., Lauchnor, E., Gerlach, R., Peyton, B. M.,et al.	2015	Bioresour.Technol. 180, 7–15. doi: 10.1016/j.biortech.2014.12.082	Algal biofilm reactor	Fixed growth algal bioreactors	Biological	Bench-scale	Add-on	Algal biofilm	Algal uptake and microbial processes			41 - 97%
A novel algal biofilm membrane photobioreactor for attached microalgae growth and nutrients removal from secondary effluent.	Gao, F., Yang, Z.-H., Li, C., Zheng, G.-M., Ma, D.-H., and Zhou, L.	2015	Bioresour. Technol. 179, 8–12. doi: 10.1016/j.biortech.2014.11.108	Immobilized algae	Algal species immobilized in beads or sheets	Biological	Bench-scale	Add-on	Algal biofilm	Algal uptake and microbial processes			62 - 90%
Water extraction from mixed liquor of an aerobic bioreactor by forward osmosis: membrane fouling and biomass characteristics assessment.	Luo, W., Hai, F. I., Price, W. E., and Ngheim, L. D.	2015	Sep. Purif. Technol. 145, 56–62.doi: 10.1016/j.seppur.2015.02.044	Osmotic membrane photo-bioreactor	Osmotic membrane photo-bioreactor	Biological	Bench-scale	Add-on	Microbial processes	Microbial process			90 - 100%
Full scale performance of the aerobic granular sludge process for sewage treatment.	Pronk, M., de Kreuk, M. K., de Bruin, B., Kamminga, P., Kleerebezem, R., and van Loosdrecht, M. C. M.	2015	Water Res. 84, 207–217.doi: 10.1016/j.watres.2015.07.011	Granular sludge	Advanced activated sludge process operated as SBR	Biological	Full-scale	Add-on	Microbial processes	Microbial process			0.87
Enhanced biological nitrogen and phosphorus removal using sequencing batch membrane-aerated biofilm reactor.	Sun, L., Wang, Z., Wei, X., Li, P., Zhang, H., Li, M., et al.	2015	Chem. Eng. Sci. 135, 559–565. doi: 10.1016/j.ces.2015.07.033	Membrane aerated biofilm reactor with a sequencing batch reactor	Membrane aerated biofilm reactor operating in combination with a sequencing batch reactor	Biological	Bench-scale	Add-on	Microbial processes	Microbial process			0.9
Phosphorus removal using a microalgal biofilm in a new biofilm photobioreactor for tertiary wastewater treatment.	Sukacova, K., Trtilek, M., Rataj, T.,	2015	Water Res. 71, 55–63.	Horizontal flat panel photobioreactor: microalgae-based wastewater treatment	Horizontal flat panel photobioreactor: microalgae-based wastewater treatment	Biological	Bench-scale	Add-on	Algal biofilm	Algal uptake			36 - 97%
Effects of photoperiod on nutrient removal, biomass production, and algal-bacterial population dynamics in lab-scale photobioreactors treating municipal wastewater.	Lee, C.S., Lee, S.A., Ko, S.R., Oh, H.M., Ahn, C.Y.,	2015	Water Res. 68, 680–691.	Microalgae-based wastewater treatment	Microalgae-based wastewater treatment	Biological	Bench-scale	Add-on	Algal biofilm	Algal uptake		35.2 - 87.8%	43.4 - 88.7%
(NH4)2SO4 recovery from liquid side streams	M.A. Boehler, A. Heisele, A. Seyfried, et al.	2015	Environ Sci Pollut Res, 22 (2015), pp. 7295-7305 doi-org.proxy.lib.chalmers.se/10.1007/s11356-014-3392-8	Ammonia stripping	Ammonia stripping	Chemical	Full-scale	Add-on	Ammonia stripping	Ammonia stripping		70 - 95%
Submersible microbial desalination cell for simultaneous ammonia recovery and electricity production from anaerobic reactors containing high levels of ammonia.	Zhang Y, Angelidaki I.	2015	Bioresour Technol 2015;177:233–9.	Simultaneous membrane distillation and crystallization	Simultaneous membrane distillation and crystallization	Chemical	Bench-scale	Add-on	Chemical precipitation	Chemical precipitation		0.879
Coupling thermal stripping and acid absorption for ammonia recovery from dairy manure: Ammonia volatilization kinetics and effects of temperature, pH and dissolved solids content.	Tao W, Ukwuani AT.	2015	Chem Eng J 2015;280:188–96. https:// doi.org/10.1016/j.cej.2015.05.119.	Thermal stripping / acid absorption	Thermal stripping / acid absorption	Physical	Bench-scale	Add-on	Thermal stripping	Absorption		96.5 - 99%
Recovery of ammonia and sulfate from waste streams and bioenergy production via bipolar bioelectrodialysis.	Zhang Y, Angelidaki I.	2015	Water Res 2015;85:177–84.	Bioelectrodialysis	Bioelectrodialysis	Physical	Bench-scale	Add-on	Electrodialysis	Ammonia oxidation		0.94
Coupling thermal stripping and acid absorption for ammonia recovery from dairy manure: Ammonia volatilization kinetics and effects of temperature, pH and dissolved solids content.	Tao W, Ukwuani AT.	2015	Chem Eng J 2015;280:188–96. https://doi.org/10.1016/j.cej.2015.05.119.	Thermal stripping / acid absorption	Thermal stripping / acid absorption	Physical	Bench-scale	Add-on	Acid absorption	Absorption		96.5 - 99%
Electrochemically driven extraction and recovery of ammonia from human urine.	Luther AK, Desloover J, Fennell DE, Rabaey K.	2015	Water Res 2015;87:367–77.	Electrolysis cell with stripping / absoprtion	Electrolysis cell with stripping / absoprtion	Physical	Bench-scale	Add-on	Electrolysis	Electrochemical process		0.75
				Electrolysis cell without stripping / absoprtion	Electrolysis cell without stripping / absoprtion	Physical	Bench-scale	Add-on	Electrolysis	Electrochemical process		65 - 76%
Recovery of ammonia and sulfate from waste streams and bioenergy production via bipolar bioelectrodialysis.	Zhang Y, Angelidaki I.	2015	Water Res 2015;85:177–84.	Bio-electrodialysis	Bio-electrodialysis	Physical	Bench-scale	Add-on	Electrolysis	Microbial and electrochemical process		0.85
				Bio-electrodialysis	Bio-electrodialysis	Physical	Bench-scale	Add-on	Electrolysis	Microbial and electrochemical process		0.9
Novel self-driven microbial nutrient recovery cell with simultaneous wastewater purification.	Chen X, Sun D, Zhang X, Liang P, Huang X.	2015	Sci Rep 2015;5:15744.	Membrane nutrient recovery and concentration	Membrane nutrient recovery and concentration	Physical	Bench-scale	Add-on	Membrane separation	Filteration		0.96
Recovery and removal of nutrients from swine wastewater by using a novel integrated reactor for struvite decomposition and recycling.	Huang H, Xiao D, Liu J, Hou L, Ding L.	2015	Sci Rep 2015;5:10183.	Struvite recycling	Struvite recycling	Chemical	Bench-scale	Add-on	Chemical precipitation	Chemical precipitation		0.9
Long-term performance of constructed wetlands with chemical dosing for phosphorus removal. In: Vymazal J (ed) The role of natural and con structed wetlands in nutrient cycling and retention on the landscape.	Dotro G, Fort R, Barak J et al.	2015	Springer, Cham, pp 273–292	Chemical precipitation	Chemical precipitation using iron sulphate	Chemical	Pilot-scale	Add-on	Chemical precipitation	Chemical precipitation			0.5
				Chemical precipitation	Chemical precipitation using aluminium sulphate	Chemical	Pilot-scale	Add-on	Chemical precipitation	Chemical precipitation			0.63
Use of duckweed based constructed wetlands for nutrient recovery and pollutant reduction from dairy wastewater.	Adhikari U, Harrigan T, Reinhold DM	2015	Ecol Eng 78:6–14	Constructed wetland	Constructed wetland	Biological	Pilot-scale	Add-on	Constructed wetland	Assimilation by bacteria			0.45
Full scale performance of the aerobic granular sludge process for sewage treatment.	Pronk M, De Kreuk MK, De Bruin B et al.	2015	Water Res 84:207–217	Reactor;SHARON	Reactor; SHARON	Biological	Pilot-scale	Add-on	SHARON	Microbial processes			0.87
Screening of phosphorus-accumu lating fungi and their potential for phosphorus removal from waste streams.	Ye Y, Gan J, Hu B	2015	Appl Biochem Biotechnol 177:1127–1136	Filtration	Filtration	Physical	Pilot-scale	Add-on	Filtration	Filtration			0.53
Electrodialytic treat ment of municipal wastewater and sludge for the removal of heavy metals and recovery of phosphorus.	Ebbers B, Ottosen LM, Jensen P.	2015	Electrochim Acta 181:90–99	Electrodialytic cells	Electrodialytic cells: Assimilation by bacteria + electrodialysis	Chemical	Pilot-scale	Add-on	Electrodialytic cells	Assimilation by bacteria + electrodialysis			0.95
Simultaneous removal of inorganic nutrients and organic carbon by symbiotic co-culture of Chlorella vulgaris and Pseudo_x0002_monas putida.	Mujtaba, G., Rizwan, M., Lee, K.,	2015	Biotechnol. Bioproc. Eng. 20, 1114-1122.	Photobioreactor	Micro-algal system	Biological	Bench-scale	Add-on	Algal biofilm	Algal processes	0.8		0.6
Effect of algae growth on aerobic granulation and nutrients removal from synthetic waste_x0002_water by using sequencing batch reactors.	Huang, W., Li, B., Zhang, C., Zhang, Z., Lei, Z., Lu, B., Zhou, B.,	2015	Bioresour. Technol. 179, 187-19	Photobioreactor	Micro-algal system	Biological	Bench-scale	Add-on	Algal biofilm	Algal processes	0.76
Granular activated algae for wastewater treatment.	Postolache, C., Badescu, V.R., Patroescu, I.V., Bumbac, C., Tiron, O.,	2015	Water Sci. Technol. 71, 832-839.	Photobioreactor	Micro-algal system	Biological	Bench-scale	Add-on	Algal biofilm	Algal processes	0.98		0.85
Integration of energy efficient processes in carbon and nutrient removal from sewage.	Malamis, S., Katsou, E., Fatone, F.,	2015	Sewage Treatment Plants: Economic Evaluation of Innovative Technologies for Energy Efficiency. IWA Publishing, p. 71.	Sequencing batch reactor	Orange water and sewer authority (OWASA) process	Biological	Full-scale	Add-on	Sequence batch reactor	Microbial processes			0.92
Bioelectrochemical systems for nitrogen removal and recovery from wastewater.	Arredondo, M.R., Kuntke, P., Jeremiasse, A., Sleutels, T., Buisman, C., Ter Heijne, A.,	2015	Environ. Sci.: Water Res. 1 (1), 22–33.	Microbial fuel cell (MFC)	Microbial fuel cell (MFC)	Biological	Pilot-scale	Add-on	Microbial fuel cell (MFC)	Microbial and electrochemical process	0.68
Pilot-scale evaluation of anammox-based mainstream nitrogen removal from municipal wastewater.	Lotti, T., Kleerebezem, R., Hu, Z., Kartal, B., de Kreuk, M.K., van, C., Erp, Taalman, Kip, Kruit, J., Hendrickx, T.L., van Loosdrecht, M.C.,	2015	Environ. Technol. 36, 1167–1177.	High rate activated sludge +One-stage AMX/plug flow	High rate activated sludge +One-stage AMX/plug flow	Biological	Pilot-scale	Add-on	Granular biomass	Microbial processes		33–46%
Combining high-rate activated sludge and shortcut nitrogen removal for efficient carbon and energy utilization	M.W. Miller, P. Regmi, S. Murthy, B. Wett, C.B. Bott	2015	Proc. Water Environ. Feder., 2 (2015), pp. 1-11	High rate activated sludge +Two-stage	High rate activated sludge +Two-stage	Biological	Pilot-scale	Add-on	Granular biomass	Microbial processes		0.69
Pilot-scale evaluation ofanammox-based mainstream nitrogen removal from municipal wastewater.	Lotti T., Kleerebezem R., Hu Z., Kartal B., de Kreuk M. K., Kip C. V. T., Kruit J., Hendrickx T. L.G. and van Loosdrecht M.C.M.	2015	Environmental Technology, 36(9), 1167–1177.	Single-stage granular sludge	Single-stage granular sludge	Biological	Pilot-scale	Add-on	Granular biomass	Microbial processes		50–70%
Optimization of a mainstream nitritation-denitritation process and anammox polishing.	RegmiP., Holgate B., Fredericks D., Miller M. W., Wett B., Murthy S. andBott C. B.	2015	Water Science and Technology, 72(4), 632–642.	Two-stage partial nitrification reactor	Two-stage PN (activated sludge)	Biological	Pilot-scale	Add-on	Granular biomass	Microbial processes		0.6
Granular activated algae for wastewater treatment.	Tiron O., Bumbac C., Patroescu I., Badescu V. and Postolache C.	2015	Water Science and Technology, 71(6), 832–839.	Microagal bacterial granules	Microagal bacterial granules	Biological	Pilot-scale	Add-on	Algal biofilm	Algal processes	53 - 74%		11-85%
Effect of algae growth on aerobic granulation and nutrients removal from synthetic wastewater by using sequencing batch reactors.	Huang W., Li B., Zhang C., Zhang Z., Lei Z., Lu B. and Zhou B.	2015	Bioresource Technology, 179, 187–192.	Microagal bacterial granules	Microagal bacterial granules	Biological	Pilot-scale	Add-on	Algal biofilm	Algal processes	0.98	41 - 45%	0.44
Particle removal in a novel sequential mechanical filter system loaded with blackwater.	Todt D, Jenssen P D	2015	Water Science and Technology, 71(9): 1407–1413	Mechanical wood-shavings filter	Mechanical wood-shavings filter	Biological	Pilot-scale	Add-on	Biofilter	Microbial processes and filtration		0.322581
Adsorption of ammonium from aqueous solutions on environmentally friendly barbecue bamboo charcoal: characteristics and kinetic and thermodynamic studies.	Zhou, Z., Yuan, J., Hu, M.	2015	Environ. Prog. Sustain. Energy 34, 655–662.	Ion Exchange	Ion Exchange	Biological	Pilot-scale	Add-on	Ion Exchange	Ion Exchange	0.85
Coupling thermal stripping and acid absorption for ammonia recovery from dairy manure: ammonia volatilization kinetics and effects of temperature, pH and dissolved solids content.	Tao, W., Ukwuani, A.T.,	2015	Chem. Eng. J. 280, 188–196.	Struvite precipitation	Struvite precipitation	Biological	Pilot-scale	Add-on	Chemical precipitation	Chemical precipitation	0.97
Seawater-driven forward osmosis for enriching nitrogen and phosphorous in treated municipal wastewater: effect of membrane properties and feed solution chemistry	W. Xue, T. Tobino, F. Nakajima, K. Yamamoto	2015	Water Res. 69 (2015) 120–130.	Membrane filtration	Forward osmosis	Physical	Pilot-scale	Add-on	Membrane filtration	Filtration	0.8
Ammonium removal by liquid–liquid membrane contactors in water purification process for hydrogen production	E. Licon, M. Reig, P. Villanova, C. Valderrama, O. Gibert, J.L. Cortina	2015	Desalin. Water Treat. 56 (13) (2015) 3607–3616.	Hollow fiber membrane contactor	Hollow fiber membrane contactor	Physical	Pilot-scale	Add-on	Hollow fiber membrane contactor	Filtration	0.95
Reversible gas membrane process-multiple effect membrane distillation-distillation process for removing ammonia from aqueous solution and producing aqueous ammonia	Y. Wang, Y. Qin, X. Hao, H. Li, D. Cui, L. Liu, J. Liu	2015	Huagong Xuebao/CIESC J. 66 (2015) 3588–3596.	Hollow fiber membrane contactor	Hollow fiber membrane contactor	Physical	Pilot-scale	Add-on	Hollow fiber membrane contactor	Filtration	0.98
A combined forward osmosis and membrane distillation system for sidestream treatment	T. Husnain, B. Mi, R. Riffat	2015	J. Water Resour. Prot. 7 (14) (2015) 1111.	Membrane filtration	Forward osmosis	Physical	Pilot-scale	Add-on	Membrane filtration	Filtration	0.93
Pilot-scale evaluation of anammox-basedmainstream nitrogen removal from municipal wastewater.	Lotti, T.; Kleerebezem, R.; Hu, Z.; Kartal, B.; de Kreuk, M. K.;van Erp Taalman Kip, C.; Kruit, J.; Hendrickx, T. L. G.; vanLoosdrecht, M. C. M.	2015	Environ.Technol. 2015, 36, 1167−1177.	Partial nitrification-anammox PN/A (one-stage)	Partial nitrification-anammox PN/A (one-stage)	Biological	Pilot-scale	Add-on	Suspended growth	Microbial processes		0.46
Expanding DEMON sidestreamdeammonification technology towards mainstream application.	Wett, B.; Podmirseg, S. M.; Gómez-Brandón, M.; Hell, M.;Nyhuis, G.; Bott, C.; Murthy, S.	2015	Water Environ. Res. 2015, 87, 2084−2092	Modified Ludzack-Ettinger process	Modified Ludzack-Ettinger process	Biological	Full-scale	Add-on	Suspended growth	Microbial processes		0.84
Phycoremediation of wastewaters: a synergistic approach using microalgae for bioremediation and biomass generation.	Renuka, N., Sood, A., Prasanna, R., Ahluwalia, A.S.,	2015	Int. J. Environ. Sci. Technol. 12, 1443e1460. https://doi.org/ 10.1007/s13762-014-0700-2.	Microalgal system	MIcroalgal system	Biological	Full-scale	Add-on	Algal biofilm	Algal uptake and microbial processes		0.098	0.135
Rapid start-up and microbial characteristics of partial nitrification granular sludge treating domestic sewage at room temperature.	Liang, Y., Li, D., Zeng, H., Zhang, C., Zhang, J., 2015.	2015	Bioresour. Technol. 196, 741–745.	Sequencing batch reactor	Aerobic granular sludge system	Biological	Lab-scale	Add-on	Suspended growth	Microbial processes		0.8
Influence of the granulation grade on the concentration of suspended solids in the effluent of a pilot scale sequencing batch reactor operated with aerobic granular sludge.	Rockt¨aschel, T., Klarmann, C., Ochoa, J., Boisson, P., Sørensen, K., Horn, H., 2015.	2015	Separ. Purif. Technol. 142, 234–241.	Sequencing batch reactor	Aerobic granular sludge system	Biological	Pilot-scale	Add-on	Suspended growth	Microbial processes		0.4	0.8
Evaluation of granular sludge for secondary treatment of saline municipal sewage.	van den Akker, B., Reid, K., Middlemiss, K., Krampe, J.,	2015	J. Environ. Manag. 157, 139–145.	Sequencing batch reactor	Aerobic granular sludge system	Biological	Pilot-scale	Add-on	Suspended growth	Microbial processes		0.86	0.5
Full scale performance of the aerobic granular sludge process for sewage treatment.	Pronk, M., de Kreuk, M.K., de Bruin, B., Kamminga, P., Kleerebezem, R., van Loosdrecht, M.C.M.,	2015	Water Res. 84, 207–217.	Sequencing batch reactor	Aerobic granular sludge system	Biological	Final-scale	Add-on	Suspended growth	Microbial processes		0.98	0.83
Hydroponic root mats for wastewater treatment—a review.	Chen, Z., Cuervo, D.P., Müller, J.A., Wiessner, A., Köser, H., Vymazal, J., et al.,	2016	Environ. Sci. Pollut. Res. 23, 15911–15928	Hydroponic root mats	Hydroponic root mats	Biological	Pilot-scale	In-lagoon	Phytoremediation	Plant uptake
Intensified organics and nitrogen removal in the intermittent-aerated constructed wetland using a novel sludge-ceramsite as substrate	Haiming Wu, Jinlin Fan, Jian Zhang, Huu Hao Ngo, Wenshan Guo, Shuang Liang, Jialong Lv, Shaoyong Lu, Weizhong Wu, Suqing Wu	2016	Bioresour Technol. 210:101-7	Intermittent-aerated constructed wetland	Intermittent-aerated constructed wetland using a novel sludge-ceramsite as substrate	Biological	Full-scale	Add-on	Constructed wetland	Plant-uptake, filteration & microbial processes	0.989	85.8 %
Performance Evaluation of Integrated Constructed Wetland for Domestic Wastewater Treatment	Sehar, S., Naz, I., Khan, S., Naeem, S., Perveen, I., Ali, N., Ahmed, S.,	2016	Water Environ Res. 2016 Mar;88(3):280-7.doi: 10.2175/106143016X14504669767814.	Hybrid constructed wetland	laboratory-scale integrated constructed wetland (ICW) was designed to assess domestic wastewater treatment performance at a loading rate of 75 mm/d, planted with native plant species: Veronica-angallis aquatica and compared with non-vegetative control system at various residence times of 4, 8, 12, 16, 20, 24, and 28 days.	Biological	Bench-scale	Add-on	Constructed wetland	Plant-uptake, filteration & microbial processes		0.72	0.68
Seasonal changes in the reduction of biogenic compounds in wastewater treatment plants based on hydroponic technology.	Aleksandra Bawiec, Katarzyna Pawęska, Krzysztof Pulikowski	2016	Journal of Ecological Engineering Volume 17, Issue 2, Apr. 2016, pages 128–134	Hydroponic technology for wastewater treatment (BIOPAX)	Wastewater treatment plants with hydroponic la_x0002_goons using the BIOPAX technology	Biological	Full-scale	Add-on	Phytoremediation	Plant uptake		76.9 - 84.4%	96.4 - 98.0%
				Hydroponic technology for wastewater treatment (BIOPAX)	Wastewater treatment plants with hydroponic la_x0002_goons using the Organica technology	Biological	Full-scale	Add-on	Phytoremediation	Plant uptake	92.0 - 93.0%		49.3 - 55.3%
Hydroponic root mats for wastewater treatment—a review.	Chen, Z., Cuervo, D.P., Müller, J.A., Wiessner, A., Köser, H., Vymazal, J., et al.,	2016	Environ. Sci. Pollut. Res. 23, 15911–15928	Hydroponic root mats for wastewater treatment	Hydroponic root mats for wastewater treatment	Biological	Pilot-scale	In-lagoon	Phytoremediation	Plant uptake	46 - 94%	3 - 92%
The efficient role of aquatic plant (water hyacinth) in treating domestic wastewater in continuous system.	Rezania, Shahabaldin;Din, Mohd Fadhil Md;Taib, Shazwin Mat;Dahalan, Farrah Aini;Songip, Ahmad Rahman;Singh, Lakhweer;Kamyab, Hesam	2016	International Journal of Phytoremediation	Water hyacinths	Water hyacinth for nutrient removal	Biological	Bench-scale	In-lagoon	Phytoremediation	Plant uptake	0.89	0.7	56.7%–61.4%
Phosphorus Removal Mechanisms in a Facultative Wastewater Stabilization Pond	Vendramelli, Richard A.; Vijay, Saloni; Yuan, Qiuyan	2016	Water, Air, and Soil Pollution	Facultative pond	Facultative pond (as-is)	Biological	Full-scale	Add-on	Facultative pond	Algal-bacterial uptake and sedimention	0.074		0.02
Nitrogen and phosphorous removal from aerated lagoon effluent using horizontal roughing filter (HRF)	Khazaei, Mohammad; Nabizadeh, Ramin; Mahvi, Amir Hossein; Izanloo, Hassan; Ansari Tadi, Reza; Gharagazloo, Fatameh	2016	Desalination and Water Treatment	Horizontal roughing filter	Aerated lagoon couple to a horizontal roughing filter	Physical	Full-scale	Add-on	Filtration	Filtration			0.54
Performance evaluation of 388 full-scale waste stabilization pond systems with seven different configurations	Espinosa, Maria Fernanda; Von Sperling, Marcos; Verbyla, Matthew E.	2016	Water Science and Technology	Facultative pond	Facultative pond (as-is)	Physical	Full-scale	In-lagoon	Facultative pond	Algal-bacterial uptake and sedimention	0.57
Integrated anaerobic ammonium oxidization with partial denitrification process for advanced nitrogen removal from high-strength wastewater.	Cao, S., Du, R., Niu, M., Li, B., Ren, N., Peng, Y.,	2016	Bioresour. Technol. 221, 37–46. https://doi.org/10.1016/j.biortech.2016.08.082.	Upflow anaerobic sludge blanket reactor (UASB)+SBR	Anammox-partial denitrification reactor	Biological	Pilot-scale	Add-on	Upflow anaerobic sludge blanket (UASB)	Biomass assimilation	0.978
				Partial-denitrification/anammox reactor	Partial-denitrification/anammox reactor	Biological	Bench-scale	Add-on	Anammox	Ammonia oxidation	> 90%
Biotechnological potential of Synechocystis salina co-cultures with selected microalgae and cyanobacteria: nutrients removal, biomass and lipid production.	Gonçalves, A.L., Pires, J.C.M., Simões, M.	2016	Bioresour. Technol. 200, 279–286. https://doi.org/10.1016/j.biortech.2015.10.023.	Immobilized algal-bacterial system	Closed suspended system with polyculture ; Synechocystis salina and Chlorella vulgaris	Biological	Bench-scale	Add-on	Algal biofilm system	Algal uptake	0.845
A comparison of simultaneous organic carbon and nitrogen removal in microbial fuel cells and microbial electrolysis cells.	Hussain, A., Manuel, M., Tartakovsky, B.	2016	J. Environ. Manag. 173, 23–33. https://doi.org/10.1016/j.jenvman.2016.02.025.	Dual-chamber Microbial fuel cell (MFC) / Microbial electrolysis cell (MEC)	Dual-chamber Microbial fuel cell (MFC) / Microbial electric cell (MEC)	Biological	Bench-scale	Add-on	Microbial fuel cell (MFC)	Bioelectrochemical oxidation	0 - 80%
Mainstream partial nitritation and anammox: long term process stability and effluent quality at low temperatures.	Laureni, M., Falås, P., Robin, O., Wick, A., Weissbrodt, D.G., Nielsen, J.L., Ternes, T.A., Morgenroth, E., Joss, A.	2016	Water Res. 101, 628–639. https://doi.org/10.1016/j.watres.2016.05.005.	Moving bed biofilm reactor (MBBR)	Partial nitritation-anammox in MBBR	Biological	Full-scale	Add-on	Attached growth	Biofilm processes	0 - 80%
A fluidized bed membrane bioelectrochemical reactor for energy-efficient wastewater treatment.	Li, J., Ge, Z., He, Z.	2016	Bioresour. Technol. 167, 310–315. https://doi.org/10.1016/j.biortech.2014.06.034	Nitritation/anammox reactor	Nitritation/anammox	Biological	Bench-scale	Add-on	Anammox	Ammonia oxidation	0.81
Nitrogen removal by granular nitritation-anammox in an upflow membrane-aerated biofilm reactor.	Li, X., Sun, S., Badgley, B.D., Sung, S., Zhang, H., He, Z.	2016	Water Res. 94, 23–31. https://doi.org/10.1016/j.watres.2016.02.031	Lab-scale upflow membrane-aerated biofilm reactor (UMABR)	Granular nitritation-anammox	Biological	Bench-scale	Add-on	Attached growth	Biofilm processes	0.81
Energy-positive nitrogen removal using the integrated short-cut nitrification and autotrophic denitrification microbial fuel cells (MFCs)	Li, Y., Williams, I., Xu, Z., Li, Baikun, Li, Baitao	2016	Appl. Energy 163, 352–360. https://doi.org/10.1016/j.apenergy. 2015.11.021.	Integrated Simultaneous Nitrification, Anammox, and Denitrification (SNAD) and Microbial Fuel Cell (MFC	Simultaneous Nitrification, Anammox, and Denitrification (SNAD) and Microbial Fuel Cell (MFC)	Biological	Bench-scale	Add-on	Microbial fuel cell (MFC)	Bioelectrochemical oxidation	0.999
Biological nitrogen removal from sewage via anammox: recent advances.	Ma, B., Wang, S., Cao, S., Miao, Y., Jia, F., Du, R., Peng, Y.	2016	Bioresour. Technol. 200, 981–990. https://doi.org/10.1016/j.biortech.2015.10.074	Nitritation/anammox reactor	Nitritation/anammox	Biological	Bench-scale	Add-on	Anammox	Ammonia oxidation	0.81
				Partial-denitrification/anammox	Partial-denitrification/anammox	Biological	Bench-scale	Add-on	Anammox	Ammonia oxidation	> 90%
Microalgae consortia cultivation in dairy wastewater to improve the potential of nutrient removal and biodiesel feedstock production.	Qin, L., Wang, Z., Sun, Y., Shu, Q., Feng, P., Zhu, L., Xu, J., Yuan, Z.,	2016	Environ. Sci. Pollut. Res. 23, 8379–8387.https://doi.org/10.1007/s11356-015-6004-3.	Immobilized algal-bacterial system	Closed suspended system for biodiesel production ; Chlorella sp., Scenedesmus spp. and Chlorella zofingiensis	Biological	Bench-scale	Add-on	Algal biofilm system	Algal uptake	87.0–91.0%
Pilot scale studies on nitritation-anammox process for mainstream wastewater at low temperature.	Trojanowicz, K., Plaza, E., Trela, J.	2016	Water Sci. Technol. 73, 761–768. https://doi.org/10.2166/wst.2015.551.	Moving bed biofilm reactor (MBBR)	Integrated fixed-film activated sludge (IFAS) mode	Biological	Full-scale	Add-on	Activated sludge	Microbial processes & sedimentation	0 - 80%
Nitrogen removal from wastewater and external waste activated sludge reutilization/reduction by simultaneous sludge fermentation, denitrification and anammox (SFDA).	Wang, B., Peng, Y., Guo, Y., Zhao, M., Wang, S.	2016	Bioresour. Technol. 214, 284–291. https://doi.org/10.1016/j.biortech.2016.04.075.	Upflow reactor	Synergy of sludge fermentation, denitrification and anammox processes	Biological	Full-scale	Add-on	Upflow reactor	Biomass assimilation	0 - 80%
Removal of nutrients, organic matter, and metal from domestic secondary effluent through microalgae cultivation in a membrane photobioreactor	Gao F, Li C, Yang ZH, Zeng GM, Mu J, Liu M, Cui W	2016	J Chem Technol Biotechnol 91:2713–2719	Microalgae-based system	Microalgae-based system	Biological	Bench-scale	Add-on	Algal biofilm	Algal-bacterial symbiosis		80-100%
Cultivation and harvesting of microalgae in photobioreactor for biodiesel production and simultaneous nutrient removal	Yang IS, Salama ES, Kim JO, Govindwar SP, Kurade MB, Lee M, Roh HS, Jeon BH	2016	Energy Conv Manag 117:54–62	Microalgae-based system	Microalgae-based system	Biological	Bench-scale	Add-on	Algal biofilm	Algal-bacterial symbiosis		80-100%	85-100%
Performance evaluation of a novel anaerobic–anoxic sludge blanket reactor for biological nutrient removal treating municipal wastewater.	Díez-Montero, R.; De Florio, L.; González-Viar, M.; Herrero, M.; Tejero, I.	2016	Bioresour. Technol. 2016, 209, 195–204	Vertical flow anaerobic-anoxic reactor	Vertical flow anaerobic-anoxic reactor	Biological	Bench-scale	Add-on	Biofilm processes	Microbial processes			0.89
Enhancing the water purification efficiency of a floating treatment wetland using a biofilm carrier.	Zhang, Lingling;Zhao, Jing;Cui, Naxin;Dai, Yanran; Kong, Lingwei; Wu, Juan; Cheng, Shuiping	2016	Environmental Science & Pollution Research; Apr2016, Vol. 23 Issue 8, p7437-7443	Floating treatment wetland integrated with plants and biofilm carriers	Floating treatment wetland integrated with plants and biofilm carriers	Biological	Bench-scale	Add-on	Hybrid phytoremediation	Plant-uptake, microbial processes, and filteration	0.825		0.827
				Floating treatment wetland integrated with plants	Floating treatment wetland integrated with plants	Biological	Bench-scale	Add-on	Hybrid phytoremediation	Plant-uptake, microbial processes, and filteration	0.8		0.78
				Floating treatment wetland integrated with biofilm	Floating treatment wetland integrated with biofilm	Biological	Bench-scale	Add-on	Hybrid phytoremediation	Plant-uptake, microbial processes, and filteration	0.57		0.13
Optimization of high-rate TN removal in a novel constructed wetland integrated with microelectrolysis system treating high-strength digestate supernatant	Yanfei Wang;Xu Huang;Renjie Dong;Luchen Guo; Keli He; Hao Sun; Shubiao Wu	2016	Journal of Environmental Management. 178:42-51	Constructed wetland integrated with microelectrolysis system	Constructed wetland integrated with microelectrolysis system	Biological	Pilot-scale	Add-on	Hybrid phytoremediation	Plant-uptake, microbial processes, electrolysis and filteration	0.9	0.82
Economic and environmental evaluation of nitrogen removal and recovery methods from wastewater	Lin, Yanzi; Guo, Miao; Shah, Nilay; Stuckey, David C.	2016	Bioresource Technology, 215: 227-238	Biological N-removal	Biological N-removal (Nitrification/Denitrification)	Biological	Full-scale	Add-on	Biological N-removal	Nitrification/Denitrification		0.744
				Anaerobic Ammonia Oxidation (Anammox)	Anaerobic Ammonia Oxidation (Anammox)	Biological	Full-scale	Add-on	Anaerobic Ammonia Oxidation (Anammox)	Anaerobic ammonia oxidation		0.69
				Ion Exchange	Ion Exchange	Biological	Full-scale	Add-on	Ion exchange	Ion exchange		1
Intensified organics and nitrogen removal in the intermittent-aerated constructed wetland using a novel sludge-ceramsite as substrate	Wu, Haiming; Fan, Jinlin; Zhang, Jian; Ngo, Huu Hao; Guo, Wenshan; Liang, Shuang; Lv, Jialong; Lu, Shaoyong; Wu, Weizhong; Wu, Suqing	2016	Bioresource Technology. 210: 101 - 107	Intermittent-aerated constructed wetland	Intermittent-aerated constructed wetland using a novel sludge-ceramsite as substrate	Biological	Pilot-scale	Add-on	Phytoremediation	Plant-uptake, microbial processes, and filteration	0.99	0.858
Simultaneous removal of inorganic and organic compounds in wastewater by freshwater green microalgae,	G.-J. Zhou, G.-G. Ying, S. Liu, L.-J. Zhou, Z.-F. Chen, F.-Q. Peng	2016	Environ. Sci. 16 (2014) 2018–2027.	Microalgae-based system	Freshwater green microalgae	Biological	Bench-scale	Add-on	Microalgae-based system	Microbial and microalgal process		76.7 - 92.3%	67.5 - 82.2%
An efficient process for wastewater treatment to mitigate free nitrous acid generation and its inhibition on biological phosphorus removal	J. Zhao, D. Wang, X. Li, Q. Yang, H. Chen, Y. Zhong, et al.	2016	Sci. Rep, 5 (2015), p. 8602, 10.1038/srep08602	Biological nutrient removal prcess	Oxic/anoxic/oxic/extended-idle process	Biological	Full-scale	Add-on	Microbial processes	Microbial process			67 - 97%
Seasonal changes in the reduction of biogenic compounds in wastewater treatment plants based on hydroponic technology	Aleksandra Bawiec; Katarzyna Pawęska; Krzysztof Pulikowski	2016	Journal of Ecological Engineering, Vol 17, Iss 2, Pp 128-134 (2016)	BIOPAX technology	Hydroponic lagoons	Biological	Full-scale	Add-on	Hydroponic lagoon	Plant-uptake, microbial processes, and filteration		76.9 - 84.4%	96.4 - 98.0%
				Hydroponic system	Hydroponic system	Biological	Full-scale	Add-on	Hydroponic system	Plant-uptake, microbial processes, and filteration	92 - 93%		49.3 - 55.3%
Nitrogen and phosphorus removal from tertiary wastewater in an osmotic membrane photobioreactor	Praveen, P., and Loh, K.-C.	2016	Bioresour. Technol. 206,180–187. doi:10.1016/j.biortech.2016.01.102	Membrane photo biofilm reactors	Membrane bioreactors with algae seed; operating promote phototrophic growth	Biological	Bench-scale	Add-on	Algal biofilm	Algal uptake and microbial processes			66 - 97%
Long-term performance of vertical-flow and horizontal-flow constructed wetlands as affected by season, N load, and operating stage for treating nitrogen from domestic sewage.	Kim SH, Cho JS, Park JH, Heo JS, Ok YS, Delaune RD, Seo DC	2016	Environ Sci Pollut Res 23(2):1108–1119	Vertical flow	Vertical flow	Biological	Full-scale	Add-on	Constructed wetland	Plant-uptake, microbial processes, and filteration	66 - 75%
Characteristics of water quality of municipal wastewater treatment plants in China: implications for resources utilization and management.	Sun, Y., Chen, Z., Wu, G., Wu, Q., Zhang, F., Niu, Z., Hu, H.-Y.,	2016	J. Cleaner Prod. 131, 1–9.	Microalgae-based wastewater treatment	Microalgae-based wastewater treatment	Biological	Bench-scale	Add-on	Algal biofilm	Algal uptake	1	76.6 - 97.8%	54.5 - 72.6%
Removal of nutrients, organic matter, and metal from domestic secondary effluent through microalgae cultivation in a membrane photobioreactor.	Gao, F., Li, C., Yang, Z.H., Zeng, G.M., Mu, J., Liu, M., Cui, W.,	2016	J. Chem. Technol. Biotechnol. 91(10), 2713–2719.	Photobioreactor	Photobioreactor	Biological	Bench-scale	Add-on	Algal biofilm	Algal uptake		0.877	0.767
Sewage sludge biochar: nutrient composition and its effect on the leaching of soil nutrients	H. Yuan, T. Lu, Y. Wang, Y. Chen, T. Lei	2016	Geoderma, 267 (2016), pp. 17-23, 10.1016/j.geoderma.2015.12.020	Pyrolysis	Pyrolysis	Biological	Full-scale	Add-on	Pyrolysis	Pyrolysis			92 - 97%
Phosphorus recovery from municipal wastewater: an integrated comparative technological, environmental and economic assessment of P recovery technologies.	Egle, L., Rechberger, H., Krampe, J., Zessner, M.,	2016	Sci. Total Environ. 571, 522–542. https://doi.org/10.1016/j.scitotenv.2016.07.019.	PEARL	Upflow bioreactor	Chemical	Full-scale	Add-on	Chemical precipitation	Chemical precipitation			83 - 90%
Enhancing recovery of ammonia from swine manure anaerobic digester effluent using gas-permeable membrane technology.	Dube PJ, Vanotti MB, Szogi AA, García-González MC.	2016	Waste Manag 2016;49:372–7. https://doi.org/10.1016/j.wasman.2015.12.011.	Gas permeable membrane with aeration	Gas permeable membrane with aeration	Physical	Bench-scale	Add-on	Filteration	Filteration		97 - 99%
				Gas permeable membrane without aeration	Gas permeable membrane without aeration	Physical	Bench-scale	Add-on	Filteration	Filteration		92 - 98%
Developing a vacuum thermal stripping–acid absorption process for ammonia recovery from anaerobic digester effluent.	Ukwuani AT, Tao W.	2016	Water Res 2016;106:108–15.	Vacuum thermal stripping / acid adsoprtion	Vacuum thermal stripping / acid adsoprtion	Physical	Pilot-scale	Add-on	Acid absorption	Absorption		0.5445
				Vacuum thermal stripping / acid adsoprtion	Vacuum thermal stripping / acid adsoprtion	Physical	Pilot-scale	Add-on	Acid absorption	Absorption		0.275
				Vacuum thermal stripping / acid adsoprtion	Vacuum thermal stripping / acid adsoprtion	Physical	Pilot-scale	Add-on	Acid absorption	Absorption		0.4778
Gas-permeable hydrophobic tubular membranes for ammonia recovery in bio-electrochemical systems.	Kuntke P, Zamora P, Saakes M, Buisman CJN, Hamelers HVM.	2016	Environ Sci Water Res Technol 2016;2:261–5.	Microbial electrolysis cell and transmembrane chemisorption	Microbial electrolysis cell and transmembrane chemisorption	Physical	Bench-scale	Add-on	Electrolysis	Electrochemical process		42 - 51%
Recovery of nitrogen and water from landfill leachate by a microbial electrolysis cell–forward osmosis system.	Qin M, Molitor H, Brazil B, Novak JT, He Z.	2016	Bioresour Technol 2016;200:485–92.	Microbial electrolysis cell with aeration	Microbial electrolysis cell with aeration	Physical	Bench-scale	Add-on	Electrolysis	Microbial and electrochemical process		0.637
Developing a vacuum thermal stripping–acid absorption process for ammonia recovery from anaerobic digester effluent.	Ukwuani AT, Tao W.	2016	Water Res 2016;106:108–15.	Vacuum thermal stripping / acid adsoprtion	Vacuum thermal stripping / acid adsoprtion	Physical	Pilot-scale	Add-on	Acid absorption	Absorption		45 - 69%
Environmental impact assessment of centralized municipal wastewater management in Thailand.	Limphitakphong, N., Pharino, C., Kanchanapiya, P.,	2016	Int. J. Life Cycle Assess. 21, 1789e1798. https://doi.org/10.1007/s11367-016-1130-9.	Contact stabilization Activated Sludge with nutrient removal	Contact stabilization Activated Sludge with nutrient removal	Biological	Full-scale	Add-on	Activated sludge	Microbial processes		0.337333	0.16875
				Two-stage Activated Sludge	Two-stage Activated Sludge	Biological	Full-scale	Add-on	Activated sludge	Microbial processes		0.30625
				Vertical Loop Reactor Activated Sludge	Vertical Loop Reactor Activated Sludge	Biological	Full-scale	Add-on	Activated sludge	Microbial processes		0.381538	0.658824
				Cyclic Activated Sludge	Cyclic Activated Sludge	Biological	Full-scale	Add-on	Activated sludge	Microbial processes		0.453077	0.352174
				Biological nutrient removal activated sludge	Biological nutrient removal activated sludge	Biological	Full-scale	Add-on	Activated sludge	Microbial processes		0.285833	0.409091
Life cycle assessment and economic efficiency analysis of integrated management of wastewater treatment plants.	Piao, W., Kim, Y., Kim, H., Kim, M., Kim, C.,	2016	J. Clean. Prod. 113, 325-337. https://doi.org/10.1016/j.jclepro.2015.11.012.	Conventional Activated Sludge	Conventional Activated Sludge	Biological	Full-scale	Add-on	Sequence batch reactor	Microbial processes		0.59375	0.725
				Anaerobic-Anoxic-Oxic(A2O)	Anaerobic-Anoxic-Oxic(A2O)	Biological	Full-scale	Add-on	Sequence batch reactor	Microbial processes		0.65625	0.875
				MLE Process	MLE Process	Biological	Full-scale	Add-on	Sequence batch reactor	Microbial processes		0.6875	0.825
Phosphorus and water recovery by a novel osmotic membrane bioreactor–reverse osmosis system.	Luo W, Hai FI, Price WE et al	2016	Bioresour Technol 200:297–304	Membrane filtration + chemical precipitation	Membrane filtration + chemical precipitation	Biological	Pilot-scale	Add-on	Chemical precipitation	Chemical precipitation			15 - 20%
Phosphorus removal and recovery from domestic wastewater in a novel process of enhanced bio logical phosphorus removal coupled with crystallization.	Zou H, Wang Y	2016	Bioresour Technol 211:87–89	Enhanced removal of biologicalphosphorus (EBPR)	Enhanced removal of biologicalphosphorus (EBPR): Assimilationby bacteria + chemical precipitation	Biological	Pilot-scale	Add-on	Enhanced removal of biologicalphosphorus (EBPR)	Assimilation by bacteria			0.967
Effects of pH, molar ratios and pre-treatment on phosphorus recovery through struvite crystallization from effluent of anaerobically digested swine wastewater.	Kim D, Min KJ, Lee K et al.	2016	Environ Eng Res 22:12–18	Alkaline hydrolysis	Alkaline hydrolysis + chemical precipitation	Chemical	Pilot-scale	Add-on	Alkaline hydrolysis	Alkaline hydrolysis + chemical precipitation			95 - 97%
Simultaneous nitrifcation and denitri_x0002_fcation with low dissolved oxygen level and C/N	Gogina E, Gulshin I	2016	Procedia engineering 153:189–194	Oxidation ditch	Oxidation ditch	Biological	Pilot-scale	Add-on	Suspended growth	Microbial processes		75 - 98%	36 - 38%
Innovative sponge-based moving bed–osmotic mem_x0002_brane bioreactor hybrid system using a new class of draw solution for municipal wastewater treatment.	Nguyen NC, Chen SS, Nguyen HT, Ray SS, Ngo HH, Guo W, Lin PH	2016	Water Res 91:305–313	Hybrid membrane bioreactor	Hybrid membrane bioreactor	Biological	Pilot-scale	Add-on	Hybrid process	Microbial processes		0.99
Domestic wastewater treatment with purple phototrophic bacteria using a novel continuous photo anaerobic membrane bioreactor.	Hülsen, T., Barry, E.M., Lu, Y., Puyol, D., Keller, J., Batstone, D.J.,	2016	Water Res. 100, 486–495.	Continuous photo-anaerobic membrane bioreactor	Continuous photo-anaerobic membrane bioreactor	Biological	Pilot-scale	Add-on	Anaerobic membrane bioreactor	Microbial processes		84 - 92%	40 - 98%
Using natural Chinese zeolite to remove ammonium from rainfall runoff following urea fertilization of a paddy rice field.	Wang, X.l., Qiao, B., Li, S.m., Li,	2016	Environ. Sci. Pollu. Res. 23(6), 5342-5351.	Adsorption	Adsorption using Chinese zeolite	Biological	Bench-scale	Add-on	Adsorption	Adsorption	0.74
Adsorption of ammonia from wastewater using low-cost bentonite/chitosan beads.	Gaouar Yadi, M., Benguella, B., Gaouar-Benyelles, N., Tizaoui, K.,	2016	Desalination Water Treat. 57 (45), 21444–21454.	Adsorption	Adsorption using Chitosan-coated bentonite	Biological	Bench-scale	Add-on	Adsorption	Adsorption	0.56
Mainstream partial nitritation and anammox: long-term process stability and effluent quality at low temperatures	M. Laureni, P. Falas, O. Robin, A. Wick, D.G. Weissbrodt, J.L. Nielsen, T.A. Ternes, E. Morgenroth, A. Joss	2016	Water Res., 101 (2016), pp. 628-639	High rate activated sludge +One-stage AMX/SBR MBBR	High rate activated sludge +One-stage AMX/SBR MBBR	Biological	Pilot-scale	Add-on	Granular biomass	Microbial processes		0.73
Impact of carbon to nitrogen ratio and aeration regime on mainstream deammonification.	Han M., De Clippeleir H., Al-Omari A., Wett B., Vlaeminck S., Bott C. and Murthy S.	2016	Water Science and Technology, 74(2), 375–384.	Single-stage activated sludge	Single-stage activated sludge	Biological	Pilot-scale	Add-on	Granular biomass	Microbial processes		0.7
Pilot scale studies on nitritation-anammox process for mainstream wastewater at low temperature.	Trojanowicz K., Plaza E. and Trela J.	2016	Water Science and Technology, 73(4), 761–768.	Single-stage moving bed biofilm reactor (K1 carriers)	Single-stage moving bed biofilm reactor (K1 carriers)	Biological	Pilot-scale	Add-on	Moving bed biofilm reactor	Microbial processes		25–51
Phosphorus and water recovery by a novel osmotic membrane bioreactor–reverse osmosis system.	Luo, W., Hai, F.I., Price, W.E., Guo, W., Ngo, H.H., Yamamoto, K., Nghiem, L.D.	2016	Bioresour. Technol., 200, 297-304.	Anaerobic membrane bioreactor (AnMBR)	Anaerobic P release and recovery with support of osmotic membrane and long hydraulic retention	Biological	Bench-scale	Add-on	Anaerobic membrane bioreactor (AnMBR)	Membrane separation			0.98
Nitrogen and phosphate removal from wastewater with a mixed microalgae and bacteria culture	L. Delgadillo-Mirquez, F. Lopes, B. Taidi, D. Pareau,	2016	Biotechnol. Rep.2016, 11, 18	High rate algal pond	High rate algal pond	Physical	Pilot-scale	Add-on	High rate algal pond	Assimilation by algae		72 - 83%
Using cation exchange resin for ammonium removal as part of sequential process for nitrate reduction by nanoiron.	Imchuen, N., Lubphoo, Y., Chyan, J.-M., Padungthon, S., Liao, C.-H.	2016	Sustain. Environ. Res. 26, 156–160.	Ion Exchange	Ion Exchange	Biological	Pilot-scale	Add-on	Ion Exchange	Ion Exchange	0.7
Bentonite hydrochar composite for removal of ammonium from Koi fish tank.	Ismadji, S., Tong, D.S., Soetaredjo, F.E., Ayucitra, A., Yu, W.H., Zhou, C.H.	2016	Appl. Clay Sci. 119, 146–154.	Ion Exchange	Ion Exchange	Biological	Pilot-scale	Add-on	Ion Exchange	Ion Exchange	1
Equilibrium and kinetic study of ammonium ion adsorption by Fe3O4 nanoparticles from aqueous solutions.	Zare, K., Sadegh, H., Shahryari-ghoshekandi, R., Asif, M., Tyagi, I., Agarwal, S., et al., 2016.	2016	J. Mol. Liq. 213, 345–350.	Ion Exchange	Ion Exchange	Biological	Pilot-scale	Add-on	Ion Exchange	Ion Exchange	>93
Cost benefit assessment of a novel thermal stripping–acid absorption process for ammonia recovery from anaerobically digested dairy manure.	Anwar, S.W., Tao, W.,	2016	Water Pract. Technol. 11, 355–364.	hollow fiber membrane contactor	hollow fiber membrane contactor	Biological	Pilot-scale	Add-on	Precipitation	Precipitation	93 - 99%
A pilot-scale forward osmosis membrane system for concentrating low-strength municipal wastewater: performance and implications	Z. Wang, J. Zheng, J. Tang, X. Wang, Z. Wu	2016	Sci. Rep. 6 (1) (2016) 1–11.	Membrane filtration	Forward osmosis	Physical	Pilot-scale	Add-on	Membrane filtration	Filtration	84 - 92%
Valorization of ammonia concentrates from treated urban wastewater using liquid–liquid membrane contactors	E.L. Bernal, C. Maya, C. Valderrama, J. Cortina	2016	Chem. Eng. J. 302 (2016) 641–649.	Hollow fiber membrane contactor	Hollow fiber membrane contactor	Physical	Pilot-scale	Add-on	Hollow fiber membrane contactor	Filtration	95 - 98%
Integrated forward osmosis- membrane distillation process for human urine treatment	Q. Liu, C. Liu, L. Zhao, W. Ma, H. Liu, J. Ma	2016	Water Res. 91 (2016) 45–54.	Membrane filtration	Forward osmosis	Physical	Pilot-scale	Add-on	Membrane filtration	Filtration	0.96
Recovery of nitrogen and water from landfill leachate by a microbial electrolysis cell–forward osmosis system	M. Qin, H. Molitor, B. Brazil, J.T. Novak, Z. He	2016	Bioresour. Technol. 200 (2016) 485–492.	Microbial electrical cell	Microbial electrical cell	Physical	Pilot-scale	Add-on	Microbial electrical cell	Microbial processes and electrolysis	0.82
Pilot scale studies onnitritation-anammox process for mainstream wastewater at lowtemperature.	Trojanowicz, K.; Plaza, E.; Trela, J.	2016	Water Sci. Technol. 2016, 73, 761−768.	Integrated fixed-film activated sludge	Integrated fixed-film activated sludge	Biological	Pilot-scale	Add-on	Attached growth	Microbial processes		0.51
Phosphorus recovery from domestic wastewater: an integrated comparative technological, environmental and economic assessment of P recovery technologies.	Egle, L., Rechberger, H., Krampe, J., Zessner, M.,	2016	Sci. Total Environ. 571, 522–542. https://doi.org/10.1016/j.scitotenv.2016.07.019.	Struvite precipitation	Struvite precipitation	Chemical	Pilot-scale	Add-on	Struvite precipitation	Precipitation			70 - 77%
Waste water treatment using micro-algae- a review paper.	Satpal Khambete, K.A.,	2016	Int. J. Eng. Technol. Manag. Appl. Sci. 4.	Microalgal system	MIcroalgal system	Biological	Full-scale	Add-on	Algal biofilm	Algal uptake and microbial processes		0.95	0.62
Formation of aerobic granules for the treatment of real and low-strength municipal wastewater using a sequencing batch reactor operated at constant volume.	Derlon, N., Wagner, J., da Costa, R.H.R., Morgenroth, E.,	2016	Water Res. 105, 341–350.	Sequencing batch reactor	Aerobic granular sludge system	Biological	Pilot-scale	Add-on	Suspended growth	Microbial processes			0.99
Nitrogen removal by the enhanced floating treatment wetlands from the secondary effluent	Gao, L., Zhou, W., Huang, J., He, S., Yan, Y., Zhu, W., Wu, S., Zhang, X.	2017	Bioresour. Technol. 234, 243–252	Floating treatment wetlands	Floating treatment wetlands	Biological	Full-scale	In-lagoon	Phytoremediation	Plant uptake
Ponds, Lagoons, and Wetlands for Wastewater Management.	Verbyla, M. E.	2017	Ponds, Lagoons, and Wetlands for Wastewater Management. (F. J. Hopcroft, editor). Momentum Press, New York, NY, USA	Maturation ponds	Shallow open basins using natural processes to polish secondary treated wastewater	Biological	Full-scale	Add-on	Maturation pond	Algal-bacterial uptake and sedimention	20 - 80%	15 - 50%	20 - 50%
The uniqueness and biogeochemical cycling of plant root microbial communities in a floating treatment wetland. E	Urakawa, H., Dettmar, D.L., Thomas, S.,	2017	Ecol. Eng. 108, 573–580.	Floating treatment wetlands	Focus on plant root microbial communities	Biological	Full-scale	In-lagoon	Phytoremediation	Plant uptake
Mechanism of nitrogen removal in wastewater lagoon: a case study	Vendramelli, Richard A.; Vijay, Saloni; Yuan, Qiuyan	2017	Environmental Technology (United Kingdom)	Aeration	Aeration	Biological	Full-scale	In-lagoon	Aeration	Ammonia volatilization, nitrification & enhanced microbial processes	0.87
Modeling phytoremediation of nitrogen-polluted water using water hyacinth (Eichhornia crassipes)	Mayo, Aloyce W.; Hanai, Emmanuel E.	2017	Physics and Chemistry of the Earth	Hyacinth	Water hyacinth for nutrient removal	Biological	Full-scale	In-lagoon	Phytoremediation	Plant-uptake	0.81	0.64
Nutrient and suspended solids removal from petrochemical wastewater via microalgal biofilm cultivation	Hodges, Alan; Fica, Zachary; Wanlass, Jordan; VanDarlin, Jessica; Sims, Ronald	2017	Chemosphere, 50 (2003), pp. 121-129	Rotating algae biofilm reactors (RABRs)	Rotating algae biofilm reactors (RABRs)	Biological	Bench-scale	Add-on	Attached growth	Biofilm processes		70.8 - 72.4%	50 - 55.6%
Mini-review: high rate algal ponds, flexible systems for sustainable wastewater treatment	Young, P.; Taylor, M.; Fallowfield, H.J.	2017	World Journal of Microbiology and Biotechnology	High rate algal pond	High-rate algal ponds	Biological	Full-scale	Add-on	Algal biofilm	Algal-bacterial symbiosis	89–94%	0.6123	0.4273
Optimization of a baffled-reactor microbial fuel cell using autotrophic denitrifying bio-cathode for removing nitrogen and recovering electrical energy.	Al-Mamun, A., Baawain, M.S., Egger, F., Al-Muhtaseb, A.H., Ng, H.Y.	2017	Biochem. Eng. J. 120, 93–102. https://doi.org/10.1016/j.bej.2016.12.015.	Upward plug-flow baffled-reactor mirobial fuel cell (MFC)	Upward plug-flow baffled-reactor mirobial fuel cell (MFC)	Hybrid	Bench-scale	Add-on	Microbial fuel cell (MFC)	Bioelectrochemical oxidation	80 - 90%
Mainstream partial nitritation–anammox in municipal wastewater treatment: status, bottlenecks, and further studies.	Cao, Y., van Loosdrecht, M.C.M., Daigger, G.T.,	2017	Appl. Microbiol. Biotechnol. 101, 1365–1383. https://doi.org/10.1007/s00253-016-8058-7.	Partial nitritation/anammox reactor	Partial nitritation/anammox	Biological	Bench-scale	Add-on	Anammox	Ammonia oxidation	≥85%
Performance and microbial community analysis of a novel DEAMOX based on partial-denitrification and anammox treating ammonia and nitrate wastewaters.	Du, R., Cao, S., Li, B., Niu, M., Wang, S., Peng, Y.	2017	Water Res. 108, 46–56. https://doi.org/10.1016/j.watres.2016.10.051.	Denitrifying ammonium oxidation (DEAMOX)	Denitrifying ammonium oxidation (DEAMOX)	Biological	Pilot-scale	Add-on	Anammox	Ammonia oxidation	0.94
Development of a novel proton exchange membrane-free integrated MFC system with electric membrane bioreactor and air contact oxidationbed for efficient and energy-saving wastewater treatment.	Gao, C., Liu, L., Yang, F.	2017	Bioresour. Technol. 238, 472–483. https://doi.org/10.1016/j.biortech.2017.04.086.	Microbial fuel cell (MFC) and electric membrane bioreactor (EMBR)	MFC and electric membrane bioreactor (EMBR)	Biological	Bench-scale	Add-on	Microbial fuel cell (MFC)	Bioelectrochemical oxidation	>93%
Hydrogen gas recycling for energy efficient ammonia recovery in electrochemical systems.	Kuntke, P., Rodríguez Arredondo, M., Widyakristi, L., Ter Heijne, A., Sleutels, T.H.J.A., Hamelers, H.V.M., Buisman, C.J.N.	2017	Environ. Sci. Technol. 51, 3110–3116. https://doi.org/10.1021/acs.est.6b06097.	Three compartment electrochemical system	Three compartment electrochemical system	Chemical	Bench-scale	Add-on	Electrolysis	Electrolysis	80 - 90%
Complete nitrogen removal by simultaneous nitrification and denitrification in flat panel air-cathode microbial fuel cells treating domestic wastewater.	Park, Y., Park, S., Nguyen, V.K., Yu, J., Torres, C.I., Rittmann, B.E., Lee, T.	2017	Chem. Eng. J. 316, 673–679. https://doi.org/10.1016/j.cej.2017.02.005	Flat-panel air-cathode microbial fuel cell (MFC)	Flat-panel air-cathode MFC	Hybrid	Bench-scale	Add-on	Microbial fuel cell (MFC)	Bioelectrochemical oxidation	90 - 100%
Enhanced biomass/biofuel production and nutrient removal in an algal biofilm airlift photobioreactor.	Tao, Q., Gao, F., Qian, C.Y., Guo, X.Z., Zheng, Z., Yang, Z.H.	2017	Algal Res. 21, 9–15. https://doi.org/10.1016/j.algal.2016.11.004.	Immobilized algal-bacterial system	Algal biofilm airlift photobioreactor ABA-PBR with solid carriers ; Chlorella vulgaris	Biological	Bench-scale	Add-on	Algal biofilm	Algal-bacterial symbiosis	0.616
A novel simultaneous partial nitrification Anammox and denitrification (SNAD) with intermittent aeration for cost-effective nitrogen removal from mature landfill leachate.	Zhang, F.Z., Peng, Y., Miao, L., Wang, Z., Wang, S., Li, B.	2017	Chem. Eng. J. 313, 619–628. https://doi.org/10.1016/j.cej.2016.12.105.	Simultaneous partial nitrification, anammox, and denitrification (SNAD)	Simultaneous partial nitrification, anammox, and denitrification (SNAD)	Biological	Bench-scale	Add-on	Attached growth system	Biomass assimilation	0.99
Nutrient-energy-water recovery from synthetic sidestream centrate using a microbial electrolysis cell - forward osmosis hybrid system	Zou, Shiqiang; Qin, Mohan; Moreau, Yann; He, Zhen	2017	Journal of Cleaner Production 154 (2017) 16-25	Microbial electrolysis cell - forward osmosis hybrid system	Microbial electrolysis cell - forward osmosis hybrid system	Physical	Bench-scale	Add-on	Microbial electrolysis	Electrolysis and filteration	0.997
Self-sustaining advanced wastewater purification and simultaneous in situ nutrient recovery in a novel bioelectrochemical system	Chen, Xi; Zhou, Han; Zuo, Kuichang; Zhou, Yue; Wang, Qiuying; Sun, Dongya; Gao, Yifan; Liang, Peng; Zhang, Xiaoyuan; Ren, Zhiyong Jason; Huang, Xia	2017	CHEMICAL ENGINEERING JOURNAL; DEC 15 2017, 330 p692-p697	Advanced microbial nutrient recovery cell	Advanced microbial nutrient recovery cell	Biological	Bench-scale	Add-on	Microbial processes	Microbial process	0.95	0.95
Evaluation of thermally-modified calcium rich attapulgite as a low-cost substrate for rapid phosphorus removal in constructed wetlands.	Yin, H., Yan, X., and Gu, X.	2017	Water Res. 115, 329–338. doi: 10.1016/j.watres.2017.03.014	Moving bed sequencing batch biofilm reactor	MB-SBBR	Biological	Bench-scale	Add-on	Microbial processes	Microbial process			0.97
Self-sustaining advanced wastewater purification and simultaneous in-situ nutrient recovery in a novel bioelectrochemical system	X. Chen, H. Zhou, K. Zuo, Y. Zhou, Q. Wang, D. Sun, Y. Gao, P. Liang, X. Zhang, Z.J. Ren,	2017	Chem. Eng. J. 330 (2017) 692–697.	Bioelectrichemical based membrane hybrid systems	Bioelectrichemical based membrane hybrid systems	Physical	Bench-scale	Add-on	Bioelectrichemical processes	Bioelectrichemical process	0.9		0.9
Sequencing batch membrane photobioreactor for real secondary effluent polishing using native microalgae: process performance and full-scale projection.	Sheng, A.L.K., Bilad, M.R., Osman, N.B., Arahman, N., 2017.	2017	J. Cleaner Prod. 168, 708–715.	Sequence batch photobioreactor	Sequence batch photobioreactor	Biological	Bench-scale	Add-on	Algal biofilm	Algal uptake		82.8 - 96%	35.7 - 70%
Performance of a microalgal photobioreactor treating toilet wastewater: pharmaceutically active compound removal and biomass harvesting.	Hom-Diaz, A., Jaén-Gil, A., Bello-Laserna, I., Rodríguez-Mozaz, S., Vicent, T., Barceló, D.,Blánquez, P.,	2017	Sci.Total Environ. 592, 1–11.	Multi-tubular photobioreactor	Multi-tubular photobioreactor	Biological	Pilot-scale	Add-on	Algal biofilm	Algal uptake	>80%		>80%
Applying a chemical equilibrium model for optimizing struvite precipitation for ammonium recovery from anaerobic digester effluent	G. Jia, H. Zhang, J. Krampe, T. Muster, B. Gao, N. Zhu, B. Jin	2017	J. Clean Prod, 147, pp. 297-305, 10.1016/j.jclepro.2017.01.116	Struvite precipitation	Struvite precipitation	Biological	Full-scale	Add-on	Chemical precipitation	Chemical precipitation			95 - 100%
Long‐term operation of a pilot‐scale reactor for phosphorus recovery as struvite from source‐separated urine.	Patricia Zamora, Tanya Georgieva, Inmaculada Salcedo, Nico Elzinga, Philipp Kuntke, Cees JN Buisman	2017	J. Chem. Technol. Biotechnol. 92, 1035–1045.https://doi.org/10.1002/jctb.5079.	Fixed bed reactor (FBR)	Fixed bed reactor (FBR)	Chemical	Pilot-scale	Add-on	Chemical precipitation	Chemical precipitation			85 - 99%
Innovative digestate evaporation for nutrient recovery and post-processing.	Stopp P, Weichgrebe D, Rosenwinkel K-H.	2017	Resour Recovery, Beijing, China 2017.	Solid-liquid separation/solvent extraction/reverse osmosis	Solid-liquid separation/solvent extraction/reverse osmosis	Chemical	Bench-scale	Add-on	Chemical precipitation	Chemical precipitation and filteration		0.99
Integrated experimental and modeling evaluation of energy consumption for ammonia recovery in bioelectrochemical systems.	Qin M, Liu Y, Luo S, Qiao R, He Z.	2017	Chem Eng J 2017;327:924–31. https://doi.org/10.1016/j.cej.2017.06.182.	Bioelectrohemical system	Bioelectrohemical system	Physical	Bench-scale	Add-on	Bioelectrichemical processes	Ammonia oxidation		0.83
Recovery of ammonia and phosphate minerals from swine wastewater using gas-permeable membranes.	Vanotti MB, Dube PJ, Szogi AA, García-González MC.	2017	Water Res 2017;112:137–46. https://doi.org/10.1016/j.watres.2017.01.045.	Gas permeable membrane	Gas permeable membrane	Physical	Bench-scale	Add-on	Filteration	Filteration		93 - 97%
Sustainable waste water deammonification by vacuum membrane distillation without ph adjustment: Role of water chemistry.	Yang X, Pang H, Zhang J, Liubinas A, Duke M.	2017	Chem Eng J 2017;328:884–93.	Vacuum membrane distillation	Vacuum membrane distillation	Physical	Pilot-scale	Add-on	Membrane separation	Filteration		0.85
Recovery of ammonia from domestic wastewater effluents as liquid fertilizers by integration of natural zeolites and hollow fibre membrane contactors.	Sancho I, Licon E, Valderrama C, de Arespacochaga N, López-Palau S, Cortina JL.	2017	Sci Total Environ 2017;584:244–51.	Liquid-liquid membrane contactor	Liquid-liquid membrane contactor	Physical	Bench-scale	Add-on	Membrane separation	Filteration		85 - 98%
Electrochemical ammonia recovery from source-separated urine for microbial protein production.	Christiaens ME, Gildemyn S, Matassa S, Ysebaert T, De Vrieze J, Rabaey K.	2017	Environ Sci Technol 2017;51:13143–50.	Electrolysis cell with stripping	Electrolysis cell with stripping	Physical	Bench-scale	Add-on	Electrolysis	Electrochemical process		0.871
				Electrolysis cell without stripping	Electrolysis cell without stripping	Physical	Bench-scale	Add-on	Electrolysis	Electrochemical process		0.59
Load ratio determines the ammonia recovery and energy input of an electrochemical system	Rodríguez Arredondo M, Kuntke P, ter Heijne A, Hamelers HVM, Buisman CJN.	2017	Water Res 2017;111:330–7. https://doi.org/10.1016/j.watres. 2016.12.051.	Electrocoagulation and transmembrane chemisorption (acid absorption)	Electrocoagulation and transmembrane chemisorption	Physical	Bench-scale	Add-on	Electrolysis	Electrochemical process		0.63
				Electrocoagulation and transmembrane chemisorption ( with Hydroxylamine Oxidizing Bacteria medium)	Electrocoagulation and transmembrane chemisorption	Physical	Bench-scale	Add-on	Electrolysis	Electrochemical process		0.92
Hydrogen gas recycling for energy efficient ammonia recovery in electrochemical systems.	Kuntke P, Rodríguez Arredondo M, Widyakristi L, ter Heijne A, Sleutels TH, Hamelers HV, et al.	2017	Environ Sci Technol 2017;51:3110–6.	Hybrid renewable energy system and transmembrane chemisorption (at 10A/m2)	Hybrid renewable energy system and transmembrane chemisorption	Physical	Bench-scale	Add-on	Electrolysis	Electrochemical process		0.73
				Hybrid renewable energy system and transmembrane chemisorption (at 20A/m2)	Hybrid renewable energy system and transmembrane chemisorption	Physical	Bench-scale	Add-on	Electrolysis	Electrochemical process		0.73
				Hybrid renewable energy system and transmembrane chemisorption (at 50A/m2)	Hybrid renewable energy system and transmembrane chemisorption	Physical	Bench-scale	Add-on	Electrolysis	Electrochemical process		0.82
Ammonia recovery from urine in a scaled-up Microbial Electrolysis Cell.	Zamora P, Georgieva T, Ter Heijne A, Sleutels THJA, Jeremiasse AW, Saakes M,et al.	2017	J Power Sour 2017;356:491–9. https://doi.org/10.1016/j.jpowsour.2017.02.089.	Microbial electrolysis cell and transmembrane chemisorption	Microbial electrolysis cell and transmembrane chemisorption	Physical	Bench-scale	Add-on	Electrolysis	Electrochemical process		0.47
Concentration of nitrogen as new energy source from wastewater by electrodeionization.	Zheng H, Gong X, Yang Y, Yang J, Yang X, Wu Z.	2017	Energy Procedia 2017;142:1421–6.	Electrodeionization	Electrodeionization	Physical	Bench-scale	Add-on	Electrolysis	Electrochemical process		0.9
Nutrient-energy-water recovery from synthetic sidestream centrate using a microbial electrolysis cell-forward osmosis hybrid system.	Zou S, Qin M, Moreau Y, He Z.	2017	J Clean Prod 2017;154:16–25.	Microbial electrolysis cell with forward osmosis	Microbial electrolysis cell with forward osmosis	Physical	Bench-scale	Add-on	Electrolysis	Microbial and electrochemical process		0.997
Organics and nitrogen recovery from sewage via membrane-based pre-concentration combined with ion exchange process.	Gong H, Wang Z, Zhang X, Jin Z, Wang C, Zhang L, et al.	2017	Chem Eng J 2017;311:13–9.	Microbial Photocatalytic Ion Exhchange	Microbial Photocatalytic Ion Exhchange	Physical	Bench-scale	Add-on	Electrolysis	Microbial and electrochemical process		0.74
Microbial electrochemical nutrient recovery in anaerobic osmotic membrane bioreactors.	Hou D, Lu L, Sun D, Ge Z, Huang X, Cath TY, et al.	2017	Water Res 2017;114:181–8.	Microbial Reverse Electrodialysis Coupled Anaerobic Osmotic Membrane Bioreactor.	Microbial Reverse Electrodialysis Coupled Anaerobic Osmotic Membrane Bioreactor.	Physical	Bench-scale	Add-on	Electrolysis	Microbial and electrochemical process		28 - 45%
Innovative digestate evaporation for nutrient recovery and post-processing.	Stopp P, Weichgrebe D, Rosenwinkel K-H.	2017	Resour Recovery, Beijing, China 2017.	Solid-liquid separation/solvent extraction/reverse osmosis	Solid-liquid separation/solvent extraction/reverse osmosis	Physical	Bench-scale	Add-on	Membrane separation	Filteration		0.99
Sustainable waste water deammonification by vacuum membrane distillation without ph adjustment: Role of water chemistry.	Yang X, Pang H, Zhang J, Liubinas A, Duke M.	2017	Chem Eng J 2017;328:884–93.	Vacuum membrane distillation	Vacuum membrane distillation	Physical	Bench-scale	Add-on	Membrane separation	Filteration		96 - 100%
A comparison between two full-scale MBR and CAS municipal wastewater treatment plants: techno-economic-environmental assessment.	Bertanza, G., Canato, M., Laera, G., Vaccari, M., Svanstr€ om, M., Heimersson, S.,	2017	Environ. Sci. Pollut. Control Ser. 24, 17383e17393. https://doi.org/10.1007/s11356-017-9409 3.	Conventional Activated Sludge	Conventional Activated Sludge	Biological	Full-scale	Add-on	Activated sludge	Microbial processes		0.610442	0.658635
				Membrane bioreactor	Membrane bioreactor	Biological	Full-scale	Add-on	Membrane bioreactor (MBR)	Microbial processes		0.846154	0.74359
Effects of supersaturation control strategies on hydroxyapatite (HAP) crystallization for phosphorus recovery from wastewater.	Dai H, Lu X, Peng Y et al	2017	Environ Sci Pollut Res 24:5791–5799	Chemical precipitation	Chemical precipitation using calcium chloride	Chemical	Pilot-scale	Add-on	Chemical precipitation	Chemical precipitation			0.87
Treatment ofanaerobic digester effluents of nylon wastewater through chemical precipitation and a sequencing batch reactor process.	Huang H, Song Q,Wang W et al.	2017	J Environ Manag 101:68–74	Chemical precipitation	Chemical precipitation using iron II salts	Chemical	Pilot-scale	Add-on	Chemical precipitation	Chemical precipitation			0.72
				Chemical precipitation	Chemical precipitation using iron III salts	Chemical	Pilot-scale	Add-on	Chemical precipitation	Chemical precipitation			0.78
				Chemical precipitation	Chemical precipitation using aluminium salts	Chemical	Pilot-scale	Add-on	Chemical precipitation	Chemical precipitation			0.87
Nitrifying, Denitrifying and Heterotrophic Biomass Present in Moving Bed-Reactor.	Oliveira ACDG, Correa CZ, Prates KVMC, Lopes DD	2017	Am J Env Sci 13:47–57	MBBR with recirculation	MBBR with recirculation	Biological	Pilot-scale	Add-on	Hybrid process	Microbial processes	0.83
				MBBR	MBBR	Biological	Pilot-scale	Add-on	Hybrid process	Microbial processes	0.8
Photosynthetic bacteria-based membrane bioreactor as post-treatment of an anaerobic membrane bioreactor effluent.	Gonzalez, E., Díaz, O., Ruigomez, I., de Vera, C.R., Rodríguez-Gomez, L.E., Rodríguez-Sevilla, J., Vera, L.,	2017	Bioresour. Technol. 239, 528-532.	Membrane phobioreactor	Membrane phobioreactor	Biological	Pilot-scale	Add-on	Algal biofilm	Algal processes		0.39
Ammonia recovery from urine in a scaled-up Microbial Electrolysis Cell.	Zamora, P., Georgieva, T., Ter Heijne, A., Sleutels, T.H., Jeremiasse, A.W., Saakes, M., Buisman, C.J., Kuntke, P.,	2017	J. Power Sources 356, 491–499.	Microbial fuel cell (MFC)	Microbial fuel cell (MFC)	Biological	Pilot-scale	Add-on	Microbial fuel cell (MFC)	Microbial and electrochemical process	31 - 59%
Removal of ammonium ion from water by Na-rich birnessite: Performance and mechanisms.	Cheng, Y., Huang, T., Shi, X., Wen, G., Sun, Y.,	2017	J. Environ. Sci. 57, 402–410.	Adsorption	Adsorption using Na-rich birnessite	Biological	Bench-scale	Add-on	Adsorption	Adsorption	0.55
Removing ammonium from water using modified corncob-biochar.	Vu, T.M., Trinh, V.T., Doan, D.P., Van, H.T., Nguyen, T.V., Vigneswaran, S., Ngo, H.H.,	2017	Sci. Total Environ. 579, 612–619.	Adsorption	Adsorption using bodified corncob-biochar	Biological	Bench-scale	Add-on	Adsorption	Adsorption	0.7
Influence of solar irradiance levels on the formation of microalgae-bacteria aggregates for municipal wastewater treatment.	Arcila J. S. and Buitrón G.	2017	Algal Research, 27, 190–197.	Microagal bacterial granules	Microagal bacterial granules	Biological	Pilot-scale	Add-on	Algal biofilm	Algal processes		0.6	0.28
Rethinking the Mechanisms of Biological Phosphorus Removal	Barnard JL, Dunlap P, Steichen M.	2017	Water Environ Res. 2017 Nov 1;89(11):2043-2054. doi: 10.2175/106143017X15051465919010. PMID: 29080569.	Phoredox process	Enhanced biological P removal	Biological	Full-scale	Add-on	Attached growth	Microbial processes			0.9
Nutrient Removal Efficiencies of Chlorella vulgaris from Urban Wastewater for Reduced Eutrophication	R. Singh, R. Birru, G. Sibi	2017	J. Environ. Prot. 2017, 8, 73297	Photobioreactor	Photobioreactor: microalgal system	Physical	Pilot-scale	Add-on	Algal biofilm	Assimilation by algae		0.879	0.984
Phycoremediation potential of marine microalga Tetraselmis indica on secondary treated domestic sewage for nutrient removal and biodiesel production	Amit, R. Chandra, U. K. Ghosh, J. K. Nayak	2017	Environ. Sci. Pollut. Res.2017, 24, 20868	Photobioreactor	Photobioreactor: microalgal system	Physical	Pilot-scale	Add-on	Algal biofilm	Assimilation by algae		0.79	0.609
Influence of solar irradiance levels on the formation of microalgae-bacteria aggregates for municipal wastewater treatment	J. S. Arcila, G. Buitrón	2017	Algal Res. 2017, 27, 190.	High rate algal pond	High rate algal pond	Physical	Pilot-scale	Add-on	High rate algal pond	Assimilation by algae		36 - 60%	28 - 92%
Stability of algal-bacterial granules in continuous-flow reactors to treat varying strength domestic wastewater	J. S. M. Ahmad, W. Cai, Z. Zhao, Z. Zhang, K. Shimizu, Z. Lei, D. J.Lee	2017	Bioresour. Technol. 2017, 244, 225.	Continuous flow reactor microalgal system	Continuous flow reactor microalgal system	Physical	Pilot-scale	Add-on	Algal biofilm	Assimilation by algae	29 - 80%
Simultaneous recovery of ammonium and phosphate from simulated treated wastewater effluents by activated calcium and magnesium zeolites.	You, X., Valderrama, C., Cortina, J.L., 2017a	2017	J. Chem. Technol. Biotechnol. 92, 2400–2409.	Ion Exchange	Ion Exchange	Biological	Pilot-scale	Add-on	Ion Exchange	Ion Exchange	0.5
Recovery of ammonium by powder synthetic zeolites from wastewater effluents: optimization of the regeneration step.	You, X., Valderrama, C., Querol, X., Cortina, J.L.,	2017	Water Air Soil Pollut. 228, 1–11.	Ion Exchange	Ion Exchange	Biological	Pilot-scale	Add-on	Ion Exchange	Ion Exchange	0.8
Hollow fiibre membrane contactors for ammonia recovery: Current status and future developments	M. Darestani, V. Haigh, S.J. Couperthwaite, G.J. Millar, L.D. Nghiem	2017	J. Environ. Chem. Eng. 5 (2) (2017) 1349–1359.	Hollow fiber membrane contactor	Hollow fiber membrane contactor	Physical	Pilot-scale	Add-on	Hollow fiber membrane contactor	Filtration	0.95
Recovery of ammonia from domestic wastewater effluents as liquid fertilizers by integration of natural zeolites and hollow fibre membrane contactors	I. Sancho, E. Licon, C. Valderrama, N. de Arespacochaga, S. L´ opez-Palau, J. Cortina	2017	Sci. Total Environ. 584 (2017) 244–251.	Ion exchange	Ion exchange	Physical	Pilot-scale	Add-on	Ion exchange	Ion Exchange	0.99
Recovery of ammonium by powder synthetic zeolites from wastewater effluents: optimization of the regeneration step	X. You, C. Valderrama, X. Querol, J.L. Cortina	2017	Water Air Soil Pollut. 228 (10) (2017) 1–11.	Ion exchange	Ion exchange	Physical	Pilot-scale	Add-on	Ion exchange	Precipitation	0.99
Total water production capacity inversion phenomenon in multi-stage direct contact membrane distillation: A theoretical study	J.-G. Lee, A.S. Alsaadi, A.M. Karam, L. Francis, S. Soukane, N. Ghaffour	2017	J. Membr. Sci. 544 (2017) 126–134.	Membrane filtration	Forward osmosis	Physical	Pilot-scale	Add-on	Membrane filtration	Filtration	0.99
Nutrient-energy-water recovery from synthetic sidestream centrate using a microbial electrolysis cell-forward osmosis hybrid system	S. Zou, M. Qin, Y. Moreau, Z. He	2017	J. Clean. Prod. 154 (2017) 16–25.	Microbial electrical cell	Microbial electrical cell	Physical	Pilot-scale	Add-on	Microbial electrical cell	Microbial processes and electrolysis	0.73
Removal mechanisms of phosphate by lanthanum hydroxide nanorods: investigations using EXAFS, ATR- FTIR, DFT, and surface complexation modeling approaches.	Fang, L., Shi, Q., Nguyen, J., Wu, B., Wang, Z., Lo, I.M.C.,	2017	Environ. Sci. Technol. 51 (21), 12377–12384. https://doi.org/10.1021/acs.est.7b03803.	Adsorption	Adsorption	Physical	Pilot-scale	Add-on	Adsorption	Adsorption			0.9
Nitrogen removal during the cold season by constructed floating wetlands planted with Oenanthe javanica.	Wang, P., Jeelani, N., Zuo, J., Zhang, H., Zhao, D., Zhu, Z., et al.	2018	Mar. Freshwater Res. 69, 635–647.	Constructed floating wetlands	Constructed floating wetlands	Biological	Pilot-scale	In-lagoon	Phytoremediation	Plant uptake
The efficiency and reliability of pollutant removal in a hybrid constructedwetland with common reed, Manna Grass, and Virginia Mallow	Michał Marzec, Krzysztof Jóźwiakowski, Anna Dębska, Magdalena Gizińska-Górna, Aneta Pytka-Woszczyło, Alina Kowalczyk-Juśko and Agnieszka Listosz	2018	Water (Switzerland), 10(10). doi: 10.3390/w10101445.	Hybrid constructed wetland	Hybrid constructedwetland with common reed, Manna Grass, and Virginia Mallow	Biological	Full-scale	Add-on	Constructed wetland	Plant-uptake, filteration & microbial processes		0.94	0.95
A full-scale comparison of two hybrid constructed wetlands treating domestic wastewater in Pakistan	Mahwish Ali a b, Diederik P.L. Rousseau b, Safia Ahmed	2018	Journal of Environmental Management, Volume 210, 15 March 2018, Pages 349-358	Hybrid constructed wetland	Full-scale hybrid constructed-wetlands (CWs) treating domestic wastewater under variable continuous flow. Two systems were evaluated: system-I consisted of an anaerobic baffled reactor (ABR) followed by a saturated vertical subsurface-flow (VSSF) CW and a free-water-surface (FWS) CW as a tertiary treatment; system-II consisted of an ABR followed by a horizontal subsurface flow (HSSF) CW and FWS.	Biological	Full-scale	Add-on	Constructed wetland	Plant-uptake, filteration & microbial processes	0.75
Development of the “French system” vertical flow constructed wetland to treat raw domestic wastewater in India.	Yadav, A., Chazarenc, F., & Mutnuri, S.	2018	Ecological Engineering, 113, 88–93. https://doi.org/10.1016/j.ecoleng.2018.01.001	Vertical flow constructed wetlands	2-stage vertical flow constructed wetland	Biological	Full-scale	Add-on	Constructed wetland	Plant-uptake, filteration & microbial processes	0.52		0.58
Impacts of various filtration media on wastewater treatment and bioelectric production in up‐flow constructed wetland combined with microbial fuel cell (UCW‐MFC).	Yakar, A., Türe, C., Türker, O. C., Vymazal, J., & Saz, Ç.	2018	Ecological Engineering, 117, 120–132. https://doi.org/10.1016/j.ecoleng.2018.03.016	Up-flow constructed wetland combined with microbial fuel cell	Up-flow constructed wetland combined with microbial fuel cell	Hybrid	Bench-scale	Add-on	Constructed wetland	Plant-uptake, filteration & microbial processes	0.932		0.967
The nitrogen removal performance and microbial communities in a two‐stage deep sequencing constructed wetland for advanced treatment of secondary effluent.	He, S., Wang, Y., Li, C., Li, Y., & Zhou, J.	2018	Bioresource Technology, 248, 82–88. https:// doi.org/10.1016/j.biortech.2017.06.150	Two-stage deep sequencing constructed wetland	Two-stage deep sequencing constructed wetland (DSCW) which comprised a denitrification chamber and a nitrification chamber.	Biological	Pilot-scale	Add-on	Constructed wetland	Plant-uptake, filteration & microbial processes	0.837	0.929
Performance of integrated ecological treatment system for decentralized rural wastewater and significance of plant harvest management	Hongfang Li, Feng Liu, Pei Luo, Guixian Xie, Runlin Xiao, Wei Hu, Jianwei Peng, Jinshui Wu	2018	Ecological Engineering Volume 124, 1 December 2018, Pages 69-76	Integrated ecological treatment system	A full-scale integrated ecological treatment system (IETS) comprising, in series from inlet to outlet: two biofilters, one surface flow wetland (SFW), and two stabilization ponds	Biological	Full-scale	Add-on	Constructed wetland	Plant-uptake, filteration & microbial processes	0.957	0.93	0.946
Integrated ecological floating bed treating wastewater treatment plant effluents: effects of influent nitrogen forms and sediments	Jinwei Dai & Shengbing He & Weili Zhou & Jungchen Huang & Sheng Chen & Xinhua Zeng	2018	Environmental Science and Pollution Research (2018) 25:18793–18801	Integrated ecological floating bed	Integrated ecological floating bed	Biological	Bench-scale	In-lagoon	Phytoremediation	Plant-uptake		27.86% +/- 5.53%	58.77 +/- 6.20%
Further contributions to the understanding of nitrogen removal in waste stabilization ponds	Bastos, R.K.X.; Rios, E.N.; Sanchez, I.A.	2018	Water Science and Technology	Maturation pond	Maturation pond treating UASB effluent	Biological	Bench-scale	Add-on	Maturation pond	Algal-bacterial uptake and sedimention	0.69	0.92
Statistically-based comparison of the removal efficiencies and resilience capacities between conventional and naturalwastewater treatment systems: A peak load scenario	Ho, Long; Echelpoel, Wout Van; Charalambous, Panayiotis; Gordillo, Ana P.L.; Thas, Olivier; Goethals, Peter	2018	Water (Switzerland), 10(10). doi: 10.3390/w10101445.	Constructed wetlands	Constructed wetlands	Biological	Bench-scale	Add-on	Constructed wetland	Plant-uptake, filteration & microbial processes		0.22	49%%
				Maturation pond	Maturation pond	Biological	Bench-scale	Add-on	Maturation pond	Algal-bacterial uptake and sedimention		0.51	0.24
Advances in algal-prokaryotic wastewater treatment: A review of nitrogen transformations, reactor configurations and molecular tools	Wang, Meng; Keeley, Ryan; Zalivina, Nadezhda; Halfhide, Trina; Scott, Kathleen; Zhang, Qiong; van der Steen, Peter; Ergas, Sarina J.	2018	Journal of Environmental Management	Algal prokaryotic biofilm reactor	Algal prokaryotic biofilm reactor	Biological	Bench-scale	Add-on	Algal biofilm	Algal-bacterial symbiosis		39 - 62%	51 - 93%
Influence of Insolation on the Efficiency of NO3 Removal from Wastewater Treated in the Hydroponic System	Bawiec, Aleksandra; Pawska, Katarzyna; Pulikowski, Krzysztof; Kajewska-Szkudlarek, Joanna	2018	Water, Air, and Soil Pollution	Hydroponic lagoon	Hydroponic lagoon using macrophytes: Eichhornia crassipes and Limnobium laevigatum.	Biological	Bench-scale	Add-on	Phytoremediation	Plant-uptake
Removal process of nutrients and heavy metals in tropical biofilters	Hermawan, A.A.; Da Yoon Jung; Talei, A.	2018	International Conference on Civil and Environmental Engineering (ICCEE 2018), 2-5 Oct. 2018	Biofiltration using macrophytes	Biofiltration using macrophytes	Biological	Bench-scale	Add-on	Phytoremediation	Plant-uptake, filteration & microbial processes		40.3 - 45.5%	59.3 - 81.1%
Wetlands for wastewater treatment and subsequent recycling of treated effluent: a review	Almuktar, Suhad A. A. A. N.; Abed, Suhail N.; Scholz, Miklas	2018	Environmental Science and Pollution Research	Constructed wetlands	Constructed wetland	Biological	Full-scale	Add-on	Phytoremediation	Plant-uptake, filteration & microbial processes	0.65	0.74	0.06
The nitrogen removal performance and microbial communities in a two-stage deep sequencing constructed wetland for advanced treatment of secondary effluent	He, Shuang; Wang, Yingmu; Li, Chuansong; Li, Yancheng; Zhou, Jian	2018	Bioresource Technology, 248, 82–88. https:// doi.org/10.1016/j.biortech.2017.06.150	Constructed wetlands	Two-stage deep sequencing constructed wetland (DSCW) which comprised a denitrification chamber and a nitrification chamber.	Biological	Full-scale	Add-on	Phytoremediation	Plant-uptake, filteration & microbial processes	0.837	0.929
The interactions of algae-bacteria symbiotic system and its effects on nutrients removal from synthetic wastewater.	Ji, X., Jiang, M., Zhang, J., Jiang, X., Zheng, Z.	2018	Bioresour. Technol. 247, 44–50. https://doi.org/10.1016/j.biortech.2017.09.074.	Immobilized algal-bacterial system	Algae-bacteria symbiotic system ; Chlorella vulgaris-Bacillus licheniformis, Microcystis aeruginosa-Bacillus licheniformis	Biological	Bench-scale	Add-on	Algal biofilm system	Algal uptake		0.8895
				Immobilized algal-bacterial system	Algae-bacteria symbiotic system ; Chlorella vulgaris-Bacillus licheniformis, Microcystis aeruginosa-Bacillus licheniformis	Biological	Bench-scale	Add-on	Algal biofilm system	Algal uptake		0.2156
Nitrogen removal and electrochemical characteristics depending on separators of two-chamber microbial fuel cells.	Lee, K., Choi, I., Lim, K.	2018	Environ. Eng. Res. 24, 443–448. https://doi.org/10.4491/eer.2018.211	Dual-chamber; microbial fuel cell (MFC)	Dual-chamber; microbial fuel cell (MFC)	Biological	Bench-scale	Add-on	Microbial fuel cell (MFC)	Bioelectrochemical oxidation	80 - 90%
Denitrification of water in a microbial fuel cell (MFC) using seawater bacteria.	Naga Samrat, M.V.V., Kesava Rao, K., Ruggeri, B., Tommasi, T.	2018	J. Clean. Prod. 178, 449–456. https://doi.org/10.1016/j.jclepro.2017.12.221.	Denitrification by bioelectrochemical systems	Denitrification by bioelectrochemical systems	Biological	Bench-scale	Add-on	Microbial electrochemical reactor	Bioelectrochemical oxidation	1
				Dual-chamber; microbial fuel cell (MFC)	Dual-chamber; microbial fuel cell (MFC)	Biological	Bench-scale	Add-on	Microbial fuel cell (MFC)	Bioelectrochemical oxidation	1
Single microbial fuel cell reactor for coking wastewater treatment: simultaneous carbon and nitrogen removal with zero alkaline consumption.	Wu, D., Yi, X., Tang, R., Feng, C., Wei, C.	2018	Sci. Total Environ. 621, 497–506. https://doi.org/10.1016/j.scitotenv.2017.11.262.	Dual-chamber MFC	Dual-chamber MFC	Biological	Bench-scale	Add-on	Microbial fuel cell (MFC)	Bioelectrochemical oxidation	0.979
Algal biofilm-assisted microbial fuel cell to enhance domestic wastewater treatment: nutrient, organics removal and bioenergy production.	Yang, Z., Pei, H., Hou, Q., Jiang, L., Zhang, L., Nie, C.	2018	Chem. Eng. J. 332, 277–285. https://doi.org/10.1016/j.cej.2017.09.096.	Algae biofilm microbial fuel cell (ABMFC)	Algae biofilm microbial fuel cell (ABMFC)	Biological	Bench-scale	Add-on	Microbial fuel cell (MFC)	Bioelectrochemical oxidation	0.96
Enhancement of aerobic granulation and nutrient removal by an algal–bacterial consortium in a lab-scale photobioreactor.	Zhang, B., Lens, P.N.L., Shi, W., Zhang, R., Zhang, Z., Guo, Y., Bao, X., Cui, F.	2018	Chem. Eng. J. 334, 2373–2382. https://doi.org/10.1016/j.cej.2017.11.151.	Immobilized algal-bacterial system	Photobioreactor with algal–bacterial granules ; Betaproteobacteria, Gammaproteobacteria, Flavobacterium, Chlorophyta, Trebouxiophyceae, Bacillariophyceae, Cyanobacteria	Biological	Bench-scale	Add-on	Algal biofilm	Algal-bacterial symbiosis	0.99	59.8-70.5%
Nitrogen removal from water of recirculating aquaculture system by a microbial fuel cell.	Zou, S., Guan, L., Taylor, D.P., Kuhn, D., He, Z.	2018	Aquaculture 497, 74–81	Microbial fuel cell (MFC)	Microbial fuel cell (MFC)	Biological	Bench-scale	Add-on	Microbial fuel cell (MFC)	Bioelectrochemical oxidation	80 - 90%
Phytoremediation of domestic wastewater using a hybrid constructed wetland in mountainous rural area	Saloua Elfanssi, Naaila Ouazzani, Lahbib Latrach, Abdessamed Hejjaj, and Laila Mandi	2018	INTERNATIONAL JOURNAL OF PHYTOREMEDIATION2018, VOL. 20, NO. 1, 75–87https://doi.org/10.1080/15226514.2017.1337067	Hybrid constructed wetland	Three verticalflow constructedwetlands working in parallel, followed by two parallel horizontal-subsurfaceflow constructedwetlands	Biological	Full-scale	Add-on	Phytoremediation	Plant-uptake, microbial processes and filteration		0.67	0.62
Comparison of two different ecological floating bio-reactors for pollution control in hyper-eutrophic freshwater.	Cui, Naxin;Chen, Guifa;Liu, Yaqin;Zhou, Li; Cai, Min; Song, Xiangfu; Zou, Guoyan	2018	Scientific Reports. 9/24/2018, Vol. 8 Issue 1, p1-1. 1p	Enhanced ecological floating bed	Enhanced ecological floating bio-reactor (EEFB) was designed as an innovative hollow, thin floating bed integrated with substrates of zeolite and limestone.	Biological	Bench-scale	Add-on	Hybrid phytoremediation	Plant-uptake, microbial processes, and filteration	0.68	0.635	0.593
Pilot scale treatment of polluted surface waters using membrane-aerated biofilm reactor (MABR)	Li, Yi;Zhang, Kaisong	2018	Biotechnology & Biotechnological Equipment; Apr2018, Vol. 32 Issue 2, p376-386	Membrane-aerated biofilm reactor	Membrane-aerated biofilm reactor	Biological	Pilot-scale	Add-on	Biofilm processes	Microbial processes and filteration	0.92	0.6
Biogeochemical cycling bacteria and nutrient dynamics in waste stabilization pond system	Lahiri, Susmita; Ghosh, Debarati; Sarkar, Dipanwita	2018	Springer; ISBN 978-981-10-7247-5; ISBN 978-981-10-7248-2 (eBook) https://doi.org/10.1007/978-981-10-7248-2	Aquaculture for wastewater management	Aquaculture for wastewater management	Biological	Full-scale	Add-on	Microbial processes	Microbial process		66 - 67%	60 - 90%
A Review of Phosphorus Removal Technologies and Their Applicability to Small-Scale Domestic Wastewater Treatment Systems	Bunce, Joshua T.; Ndam, Edmond; Ofiteru, Irina D.; Moore, Andrew; Graham, David W.	2018	Frontiers in Environmental Science 2018 6(February):8.	Chemical precipitation	Chemical precipitation	Biological	Full-scale	Add-on	Chemical precipitation	Chemical precipitation			>97%
Algal biofilm assisted microbial fuel cell to enhance domestic wastewater treatment: nutrient, organics removal and bioenergy production.	Yang, Z., Pei, H., Hou, Q., Jiang, L., Zhang, L., and Nie, C.	2018	Chem. Eng. J. 332, 277–285. doi: 10.1016/j.cej.2017.09.096	Algal biofilm assisted microbial fuel cell	Algal biofilm assisted microbial fuel cell	Biological	Bench-scale	Add-on	Microbial processes	Microbial process		0.95	0.96
Relating water vapor transfer to ammonia recovery from biogas slurry by vacuum membrane distillation	Q. He, T. Tu, S. Yan, X. Yang, M. Duke, Y. Zhang, S. Zhao,	2018	Sep. Purif. Technol. 191 (2018) 182–191.	Membrane distillation based membrane hybrid systems	Membrane distillation based membrane hybrid systems	Physical	Bench-scale	Add-on	Membrane distillation	Membrane process	0.98
Recovery of nutrients and volatile fatty acids from pig manure hydrolysate using two-stage bipolar membrane electrodialysis	L. Shi, Y. Hu, S. Xie, G. Wu, Z. Hu, X. Zhan,	2018	Chem. Eng. J. 334 (2018) 134–142.	Electrodialysis based membrane hybrid systems	Electrodialysis based membrane hybrid systems	Physical	Bench-scale	Add-on	Electrodialysis	Electrolysis and filteration	0.78		0.75
Cost effectiveness of phosphorus removal processes in municipal wastewater treatment	Bashar, Rania; Gungor, Kerem; Karthikeyan, K.G.; Barak, Phillip	2018	Chemosphere 197 280-290	Modified UCT	Modified UCT	Biological	Full-scale	Add-on	Microbial processes	Microbial processes			0.844
				Bardenpho	Bardenpho	Biological	Full-scale	Add-on	Microbial processes	Microbial processes			0.835
				Membrane Bioreactor	Membrane Bioreactor	Biological	Full-scale	Add-on	Microbial processes	Microbial processes			0.824
				IFAS-EBPR	IFAS-EBPR	Biological	Full-scale	Add-on	Microbial processes	Microbial processes			0.855
				P-Recovery	P-Recovery	Biological	Full-scale	Add-on	Chemical precipitation and filteration	Chemical precipitation and filteration			0.902
				Tertiary Filtration	Tertiary Filtration	Biological	Full-scale	Add-on	Chemical precipitation and filteration	Chemical precipitation and filteration			0.991
Effective phosphate removal for advanced water treatment using low energy, migration electric-field assisted electrocoagulation	Tian, Yushi; He, Weihua; Liang, Dandan; Yang, Wulin; Logan, Bruce E.; Ren, Nanqi	2018	Water research. 2018 138:129-136.	Electrocoagulation	Electrocoagulation	Physical	Pilot-scale	Add-on	Electrocoagulation	Electrocoagulation			0.98
Impacts of various filtration media on wastewater treatment and bioelectric production in up-flow constructed wetland combined with microbial fuel cell (UCW-MFC)	Yakar, Anil; Ture, Cengiz; Turker, Onur Can; Vymazal, Jan; Saz, Cagdas	2018	Ecological engineering 117:120-132.	Up-flow constructed wetland combined with microbial fuel cell (UCW-MFC)	Up-flow constructed wetland combined with microbial fuel cell (UCW-MFC)	Biological	Pilot-scale	Add-on	Constructed wetland	Plant-uptake, microbial processes, and filteration	0.932		0.967
Development of the French system vertical flow constructed wetland to treat raw domestic wastewater in India	Yadav, Anant; Chazarenc, Florent; Mutnuri, Srikanth	2018	Ecological engineering. 2018 113:88-93.	Vertical flow constructed wetland	Vertical flow constructed wetland	Biological	Pilot-scale	Add-on	Constructed wetland	Plant-uptake, microbial processes, and filteration	0.52		0.58
A full-scale comparison of two hybrid constructed wetlands treating domestic wastewater in Pakistan	Ali, Mahwish; Rousseau, Diederik P.L.; Ahmed, Safia	2018	Journal of Environmental Management 210 (2018) 349-358	Horizontal subsurface-flow (HSSF)	Horizontal subsurface-flow (HSSF)	Biological	Full-scale	Add-on	Constructed wetland	Plant-uptake, microbial processes, and filteration		79% TKN
The Efficiency and Reliability of Pollutant Removal in a Hybrid Constructed Wetland with Common Reed, Manna Grass, and Virginia Mallow	Marzec, Michal; Jozwiakowski, Krzysztof; Debska, Anna; Gizinska-Gorna, Magdalena; Pytka-Woszczylo, Aneta; Kowalczyk-Jusko, Alina; Listosz, Agnieszka	2018	Water, Vol 10, Iss 10, p 1445 (2018)	Hybrid constructed wetland	Hybrid constructed wetland; vertical and horizontal	Biological	Full-scale	Add-on	Constructed wetland	Plant-uptake, microbial processes, and filteration		0.86	0.95
Evaluation of revolving algae biofilm reactors for nutrients and metals removal from sludge thickening supernatant in a municipal wastewater treatment facility	Xuefei Zhao, Kuldip Kumar, Martin A. Gross, Thomas E. Kunetz, Zhiyou Wen	2018	Water Research 143 (2018) 467-478	Revolving algae biofilm reactor	Revolving algae biofilm reactor	Biological	Pilot-scale	Add-on	Algal biofilm	Algal uptake	1		0.8
A full‐scale comparison of two hybrid con structed wetlands treating domestic wastewater in Pakistan.	Ali, M., Rousseau, D. P., & Ahmed, S.	2018	Journal of Environmental Management, 210, 349–358. https://doi.org/10.1016/j.jenvman.2018.01.040	Vertical flow constructed wetland	Vertical flow constructed wetland	Biological	Full-scale	Add-on	Constructed wetland	Plant-uptake, microbial processes, and filteration	0.5		0.52
Development of the “French system” vertical flow constructed wetland to treat raw domestic wastewater in India.	Yadav, A., Chazarenc, F., & Mutnuri, S.	2018	Ecological Engineering, 113, 88–93. https://doi.org/10.1016/j.ecoleng.2018.01.001	Constructed wetland	Constructed wetland	Biological	Full-scale	Add-on	Constructed wetland	Plant-uptake, microbial processes, and filteration	0.25		0.31
Improving domestic wastewater treatment efficiency with constructed wetland microbial fuel cells: Influence of anode material and external resistance.	Corbella, C., & Puigagut, J.	2018	Science of the Total Environment, 631, 1406–1414. https ://doi.org/10.1016/j.scitotenv.2018.03.084	Microbial fuel cell coupled to constructed wetland	Microbial fuel cell coupled to constructed wetland	Biological	Pilot-scale	Add-on	Constructed wetland	Plant-uptake, microbial processes, and filteration	0.932		0.967
Impacts of various filtration media on wastewater treatment and bioelectric production in up‐flow constructed wetland combined with microbial fuel cell (UCW‐MFC).	Yakar, A., Türe, C., Türker, O. C., Vymazal, J., & Saz, Ç.	2018	Ecological Engineering, 117, 120–132. https://doi.org/10.1016/j.ecoleng.2018.03.016	Constructed wetland	Constructed wetland	Biological	Full-scale	Add-on	Constructed wetland	Plant-uptake, microbial processes, and filteration		0.728	0.628
Performance of a constructed wetland as an upstream intervention for stormwater runoff quality management.	Kabenge, I., Ouma, G., Aboagye, D., & Banadda, N.	2018	Environmental Science and Pollution Research, 25(36), 36765–36774. https ://doi.org/10.1007/s11356-018-3580-z	Constructed wetland	Constructed wetland	Biological	Full-scale	Add-on	Constructed wetland	Plant-uptake, microbial processes, and filteration	0.62		0.53
Constructed wetlands for improving stormwater quality and health of urban lakes.	Natarajan, S. K., Hagare, D., & Maheshwari, B.	2018	Water Science and Technology: Water Supply, 18(3), 956–967. https ://doi.org/10.2166/ws.2017.169	Constructed wetland	Constructed wetland	Biological	Full-scale	Add-on	Constructed wetland	Plant-uptake, microbial processes, and filteration		0.45	0.65
The nitrogen removal performance and microbial communities in a two‐stage deep sequencing constructed wetland for advanced treatment of secondary effluent.	He, S., Wang, Y., Li, C., Li, Y., & Zhou, J. (	2018	Bioresource Technology, 248, 82–88. https ://doi.org/10.1016/j.biortech.2017.06.150	2 stage deep sequencing constructed wetland	2 stage deep sequencing constructed wetland	Biological	Full-scale	Add-on	Constructed wetland	Plant-uptake, microbial processes, and filteration	0.837	0.929
Resilience and reliability of compact vertical‐flow treatment wetlands designed for tropical climates.	Lombard‐Latune, R., Pelus, L., Fina, N., L’Etang, F., Le Guennec, B., & Molle, P.	2018	Science of the Total Environment, 642, 208–215.	Hybrid constructed wetland (VF + HF)	Hybrid constructed wetland (VF + HF)	Biological	Full-scale	Add-on	Constructed wetland	Plant-uptake, microbial processes, and filteration		0.628
				Hybrid constructed wetland (HF + VF)	Hybrid constructed wetland (HF + VF)	Biological	Full-scale	Add-on	Constructed wetland	Plant-uptake, microbial processes, and filteration		0.527
Eco‐friendly and low‐cost Enhanced Pond and Wetland (EPW) system for the treatment of secondary wastewater effluent.	Park, J. B. K., Craggs, R. J., & Tanner, C. C.	2018	Ecological Engineering, 120, 170–179. https://doi.org/10.1016/j.ecoleng.2018.05.029	Integrated natural wastetwater treatment	Integrated natural wastetwater treatment	Biological	Full-scale	Add-on	Constructed wetland	Plant-uptake, microbial processes, and filteration	0.95		0.65
Microbial nitrogen removal of ammonia wastewater in poly (butylenes succinate)‐based constructed wetland: Effect of dissolved oxygen.	Liu, H., Hu, Z., Zhang, Y., Zhang, J., Xie, H., & Liang, S.	2018	Applied Microbiology and Biotechnology, 102(21), 9389–9398. https://doi.org/10.1007/s00253-018-9386-6	Single‐stage biodegradable polymer‐based constructed wetland	Single‐stage biodegradable polymer‐based constructed wetland	Biological	Full-scale	Add-on	Constructed wetland	Plant-uptake, microbial processes, and filteration	71 - 99%
Treatment efficiency of vertical flow constructed wetland systems operated under different recirculation rates.	Sharma, P. K., Minakshi, D., Rani, A., & Malaviya, P.	2018	Ecological Engineering, 120, 474–480.	Vertical subsurface flow constructed wetland with 75% recirculation	Vertical subsurface flow constructed wetland with 75% recirculation	Biological	Pilot-scale	Add-on	Constructed wetland	Plant-uptake, microbial processes, and filteration	0.507	0.505	0.97
Simultaneous improvement of waste gas purification and nitrogen removal using a novel aerated vertical flow constructed wetland.	Zhang, X., Hu, Z., Ngo, H. H., Zhang, J., Guo, W., Liang, S., & Xie, H.	2018	Water Research, 130, 79–87. https ://doi.org/10.1016/j.watres.2017.11.061	Aerated vertical flow constructed wetland using waste gas	Aerated vertical flow constructed wetland using waste gas	Biological	Pilot-scale	Add-on	Constructed wetland	Plant-uptake, microbial processes, and filteration	1	57 - 61%
A novel aerated surface flow constructed wetland using exhaust gas from biological wastewater treatment: Performance and mechanisms.	Zhang, X., Hu, Z., Zhang, J., Fan, J., Ngo, H. H., Guo, W., Wang, S.	2018	Bioresource Technology, 250, 94–101. https ://doi.org/10.1016/j.biortech.2017.08.172	Aerated surface flow constructed wetland using waste gas	Aerated surface flow constructed wetland using waste gas	Biological	Pilot-scale	Add-on	Constructed wetland	Plant-uptake, microbial processes, and filteration	66 - 70%	24 - 26%
Phosphorus removal enhancement of magnesium modified constructed wetland microcosm and its mechanism study.	Lan, W., Zhang, J., Hu, Z., Ji, M., Zhang, X., Zhang, J., Yao, G.	2018	Chemical Engineering Journal, 335, 209–214.	Magnesium modified constructed wetland	Magnesium modified constructed wetland	Biological	Pilot-scale	Add-on	Constructed wetland	Plant-uptake, microbial processes, and filteration			0.93
Simultaneous enhancement of nitrogen removal and nitrous oxide reduction by a saturated biochar based intermittent aeration vertical flow constructed wetland: Effects of influent strength.	Zhou, X., Jia, L., Liang, C., Feng, L., Wang, R., & Wu, H.	2018	Chemical Engineering Journal, 334, 1842–1850. https ://doi.org/10.1016/j.cej.2017.11.066	Biochar-aerated vertical flow constructed wetland	Biochar-aerated vertical flow constructed wetland	Biological	Pilot-scale	Add-on	Constructed wetland	Plant-uptake, microbial processes, and filteration	63 - 98%	63 - 82%
An innovative biochar amended substrate vertical flow constructed wetland for low C/N wastewater treatment: Impact of influent strengths.	Zhou, X., Liang, C., Jia, L., Feng, L., Wang, R., & Wu, H.	2018	Bioresource Technology, 247, 844–850. https ://doi.org/10.1016/j.biortech.2017.09.044	Vertical flow constructed wetland	Vertical flow constructed wetland	Biological	Full-scale	Add-on	Constructed wetland	Plant-uptake, microbial processes, and filteration	0.39	0.39
Recovery of phosphorus and nitrogen from human urine by struvite precipitation, air stripping and acid scrubbing: a pilot study.	Wei, S.P., van Rossum, F., van de Pol, G.J., Winkler, M.-K.H.,	2018	Chemosphere 212, 1030–1037. https://doi.org/10.1016/j.chemosphere.2018.08.154.	Continuous stirred tank reactor	Continuous stirred tank reactor	Chemical	Pilot-scale	Add-on	Chemical precipitation	Chemical precipitation			0.55
The Crystalactor® at the WWTP Geestmerambacht (The Netherlands)	van Houwelingen, G., Piekema, P.,	2018	Phosphorus: Polluter and Resource of the Future – Removal and Recovery from Wastewate; https://doi.org/10.2166/9781780408361_335.	DHV Crystalactor	Upflow bioreactor	Chemical	Full-scale	Add-on	Chemical precipitation	Chemical precipitation			0.7
Recovery of ammonia through struvite production using anaerobic digestate of piggery wastewater and leachate of sewage sludge ash.	Kwon G, Kang J, Nam J-H, Kim Y-O, Jahng D.	2018	Environ Technol 2018;39:831–42.	Struvite precipitation with low solubility strong alkalinity	Struvite precipitation with low solubility strong alkalinity	Chemical	Bench-scale	Add-on	Chemical precipitation	Chemical precipitation		0.9195
Continuous Ammonia Recovery from Wastewaters Using an Integrated Capacitive Flow Electrode Membrane Stripping System.	Zhang C, Ma J, Song J, He C, Waite TD.	2018	Environ Sci Technol 2018;52:14275–85. https://doi.org/10.1021/acs.est.8b02743.	Integrated Capacitive Flow Electrode Membrane Stripping System.	Integrated Capacitive Flow Electrode Membrane Stripping System.	Physical	Bench-scale	Add-on	Electrolysis	Electrochemical process		0.58
Energy-neutral sustainable nutrient recovery incorporated with the wastewater purification process in an enlarged microbial nutrient recovery cell.	Sun D, Gao Y, Hou D, Zuo K, Chen X, Liang P, et al.	2018	J Power Sour 2018;384:160–4.	Electro membrane nutrient recovery and concentration	Electro membrane nutrient recovery and concentration	Physical	Bench-scale	Add-on	Electrolysis	Electrochemical process		0.8
Continuous Ammonia Recovery from Wastewaters Using an Integrated Capacitive Flow Electrode Membrane Stripping System.	Zhang C, Ma J, Song J, He C, Waite TD.	2018	Environ Sci Technol 2018;52:14275–85. https://doi.org/10.1021/acs.est. 8b02743.	Integrated Capacitive Flow Electrode Membrane Stripping System.	Integrated Capacitive Flow Electrode Membrane Stripping System.	Physical	Bench-scale	Add-on	Electrolysis	Electrochemical process		0.62
Life cycle assessment of high rate algal ponds for wastewater treatment and resource recovery.	Arashiro, L.T., Montero, N., Ferrer, I., Acien, F.G., Gomez, C., Garfí, M.,	2018	Sci. Total Environ. 622e623, 1118e1130. https://doi.org/10.1016/ j.scitotenv.2017.12.051.	High rate algal pond	High rate algal pond	Biological	Full-scale	Add-on	Algal pond	Microbial processes		0.96	0.9
Technical, hygiene, economic, and life cycle assessment of full-scale moving bed biofilm reactors for wastewater treatment in India.	Singh, A., Kamble, S.J., Sawant, M., Chakravarthy, Y., Kazmi, A., Aymerich, E., Starkl, M., Ghangrekar, M., Philip, L.,	2018	Environ. Sci. Pollut. Control Ser. 25, 2552e2569. https://doi.org/10.1007/s11356-017-0605-y.	Moving bed biofilm reactor	Moving bed biofilm reactor	Biological	Full-scale	Add-on	Moving bed biofilm reactor	Microbial processes		0.84	0.81
Struvite pro duction using membrane-bioreactor wastewater effluent and seawater.	Nur T, Loganathan P, Ahmed M B et al.	2018	Desalination 444:1–5	Chemical precipitation	Chemical precipitation using seawater-ammonium chloride	Chemical	Pilot-scale	Add-on	Chemical precipitation	Chemical precipitation			95 - 99%
A membrane bioreactor with iron dosing and acidogenic co-fermentation for enhanced phosphorus removal and recovery in wastewater treatment	Li RH, Wang XM, Li XY	2018	Water Res 129:402–412	Membrane bioreactor (MBR)	Membrane bioreactor (MBR)	Biological	Pilot-scale	Add-on	Membrane bioreactor (MBR)	Assimilation by bacteria			0.96
Influence of ferrous iron dosing strategy on aerobic granulation of activated sludge and bioavailability of phosphorus accumulated in granules.	Cai W, Jin M, Zhao Z et al	2018	Bioresour Technol Rep 2:7–14	Sequencing batch reactors (SBR)	Sequencing batch reactor: Assimilation by bacteria + chemical precipitation	Biological	Pilot-scale	Add-on	Sequencing batch reactors (SBR)	Assimilation by bacteria			0.92
A membrane bioreactor with iron dosing and acidogenic co-fermentation for enhanced phosphorus removal and recovery in wastewater treatment.	Li RH, Wang XM, Li XY	2018	Water Res 129:402–412	Membrane bioreactor (MBR)	Membrane bioreactor (MBR) + acidogenicco fermentation	Biological	Pilot-scale	Add-on	Membrane bioreactor (MBR)	Microbial processes + filtration			0.621
Struvite pro duction using membrane-bioreactor wastewater effluent and seawater.	Nur T, Loganathan P, Ahmed MB et al.	2018	Desalination 444:1–5	Ion exchange	Ion exchange + chemical precipitation	Chemical	Pilot-scale	Add-on	Ion exchange	Ion exchange + chemical precipitation			0.335
Algal-bacterial synergy in treatment of winery wastewater.	Higgins, B., Gennity, I., Fitzgerald, P., Ceballos, S., Fiehn, O., VanderGheynst, J., 2018.	2018	npj Clean Water 1 (6)	Photobioreactor	Micro-algal system	Biological	Bench-scale	Add-on	Algal biofilm	Algal processes	1		1
Optimal strategies for bioremediation of nitrate-contaminated groundwater and microalgae biomass production.	Rezvani, F., Sarrafzadeh, M.-H., Seo, S.-H., Oh, H.-M.,	2018	Environ. Sci. Pollut. Control Ser. 25, 27471-27482.	Photobioreactor	Micro-algal system	Biological	Bench-scale	Add-on	Algal biofilm	Algal processes		0.98	0.98
Performance of an outdoor membrane photobioreactor for resource recovery from anaerobically treated sewage.	Viruela, A., Robles, A., Duran, F., Ruano, M.V., Barat, R., Ferrer, J., Seco, A.,	2018	J. Clean. Prod. 178, 665-674.	Membrane phobioreactor	Membrane phobioreactor	Biological	Pilot-scale	Add-on	Algal biofilm	Algal processes		0.2
Energy self-sufficient biological municipal wastewater reclamation: Present status, challenges and solutions forward.	Liu, Y.J., Gu, J., Liu, Y.,	2018	Bioresource Technol. 269, 513–519.	Sequence batch reactor	Sequence batch reactor	Biological	Pilot-scale	Add-on	Sequence batch reactor	Microbial processes
The oxygenic photogranule process for aeration-free wastewater treatment.	Abouhend, A.S., McNair, A., Kuo-Dahab, W.C., Watt, C., Butler, C.S., Milferstedt, K., Hamelin, J.r.m., Seo, J., Gikonyo, G.J., El-Moselhy, K.M., Park, C.,	2018	Environ. Sci. Technol. 52 (6), 3503–3511.	Microalgal–bacterial biofilms.	Microalgal–bacterial biofilms.	Biological	Pilot-scale	Add-on	Algal biofilm	Algal processes		21 - 70%
A critical review on ammonium recovery from wastewater for sustainable wastewater management.	Ye, Y., Ngo, H.H., Guo, W., Liu, Y., Chang, S.W., Nguyen, D.D., Liang, H., Wang, J.,	2018	Bioresour. Technol. 268, 749–758.	Microbial fuel cell (MFC)	Microbial fuel cell (MFC)	Biological	Pilot-scale	Add-on	Microbial fuel cell (MFC)	Microbial and electrochemical process	0.54
Removing ammonium from water and wastewater using cost-effective adsorbents: a review.	Huang, J., Kankanamge, N.R., Chow, C., Welsh, D.T., Li, T., Teasdale, P.R.,	2018	J. Environ. Sci. 63, 174–197.	Adsorption	Adsorption using natural Iranian zeolite	Biological	Bench-scale	Add-on	Adsorption	Adsorption	0.74
Adsorption of ammonium in aqueous solutions by pine sawdust and wheat straw biochars.	Yang, H.I., Lou, K., Rajapaksha, A.U., Ok, Y.S., Anyia, A.O., Chang, S.X.,	2018	Environ. Sci. Pollut. Res. 25 (26), 25638–25647.	Adsorption	Adsorption using biochar derived from pine sawdust	Biological	Bench-scale	Add-on	Adsorption	Adsorption	0.95
The oxygenic photogranule process for aeration-free wastewater treatment.	Abouhend A. S., McNair A., Kuo-Dahab W. C., Watt C., Butler C. S., Milferstedt K., Hamelin J., Seo J., Gikonyo G. J. and El-Moselhy K. M. (2018).	2018	Environmental Science &Technology, 52(6), 3503–3511.	Microagal bacterial granules	Microagal bacterial granules	Biological	Pilot-scale	Add-on	Algal biofilm	Algal processes	90 - 96%	41 - 57%	90 - 96%
Evidence of differential adaptation to decreased temperature by anammox bacteria.	Lin X., Wang Y., Ma X., Yan Y., Wu M., Bond P. L. and Guo J.	2018	Environmental Microbiology, 20(10), 3514–3528.	Microagal bacterial granules	Microagal bacterial granules	Biological	Pilot-scale	Add-on	Algal biofilm	Algal processes	0.93	50 - 55%	0.35
Mechanism of Inorganic Phosphate Interaction with Phosphate Binding Protein from Escherichia coli.	Bunce, J.T., Ndam, E., Ofiteru, I.D., Moore, A., Graham, D.W.	2018	Biochemistry, 37(29), 10370-10380.	Aerobic granular sludge	Advanced activated sludge process operated as sequencing batch reactor (SBR)	Biological	Full-scale	Add-on	Aerobic granular sludge	Biological P treatment			80 - 90%
Algal biofilm-assisted microbial fuel cell to enhance domestic wastewater treatment: Nutrient, organics removal and bioenergy production.	Yang, Z., Pei, H., Hou, Q., Jiang, L., Zhang, L., Nie, C.	2018	Chem. Eng. J., 332, 277-285.	Microbial fuel cell (MFC)	Bioelectrochemical process to treat wastewater and electricity generation. Challenge on scale-up	Hybrid	Bench-scale	Add-on	Microbial fuel cell (MFC)	Membrane separation			0.92
Phosphate recovery from treated municipal wastewater using hybrid anion exchangers containing hydrated ferric oxide nanoparticles.	You, X., Valderrama, C., Soldatov, V., Cortina, J.L.,	2018	J. Chem. Technol. Biotechnol. 93, 358–364.	Ion Exchange	Ion Exchange	Biological	Pilot-scale	Add-on	Ion Exchange	Ion Exchange	0.7
Approaches and processes for ammonia removal from side-streams of municipal effluent treatment plants.	Eskicioglu, C., Galvagno, G., Cimon, C.,	2018	Bioresour. Technol. 268, 797–810.	Acid stripping & adsorption	Acid stripping & adsorption	Biological	Pilot-scale	Add-on	Adsorption	Adsorption	0.95
Enhancing recovery of ammonia from rare earth wastewater by air stripping combination of microwave heating and high gravity technology.	Yin, S., Chen, K., Srinivasakannan, C., Guo, S., Li, S., Peng, J., et al.	2018	Chem. Eng. J. 337, 515–521.	MIcrobial fuel cell (MFC)	MIcrobial fuel cell (MFC)	Biological	Pilot-scale	Add-on	MIcrobial fuel cell	MIcrobial fuel cell	0.98
Nutrient recovery from wastewater through pilot scale electrodialysis	A.J. Ward, K. Arola, E.T. Brewster, C.M. Mehta, D.J. Batstone, Nutrient recovery from wastewater through pilot scale electrodialysis, Water Res. 135 (2018) 57–65.	2018	Water Res. 135 (2018) 57–65.	Electrodialysis system	Electrodialysis system	Chemical	Pilot-scale	Add-on	Electrodialysis system	Precipitation	0.76
Membrane crystallization for phosphorus recovery and ammonia stripping from reject water from sludge dewatering process	C.A. Quist-Jensen, J.M. Sørensen, A. Svenstrup, L. Scarpa, T.S. Carlsen, H. C. Jensen, L. Wybrandt, M.L. Christensen	2018	Desalination 440 (2018) 156–160.	Hollow fiber membrane contactor	Hollow fiber membrane contactor	Physical	Pilot-scale	Add-on	Hollow fiber membrane contactor	Filtration	0.95
The influence of dissolved oxygenon partial nitritation/anammox performance and microbial commun-ity of the 200,000 m3/d activated sludge process at the Changi waterreclamation plant (2011 to 2016).	Cao, Y.; Kwok, B. H.; van Loosdrecht, M. C. M.; Daigger, G.;Png, H. Y.; Long, W. Y.; Eng, O. K.	2018	Water Sci. Technol. 2018, 78, 634−643.	Partial nitrification-anammox (PN/A)	Partial nitrification-anammox (PN/A)	Biological	Full-scale	Add-on	Suspended growth	Microbial processes		0.75
A pilot-scale study on start-up and stable operation ofmainstream partial nitrification-anammox biofilter process based ononline pH-DO linkage control.	Jiang, H.; Liu, G.-h.; Ma, Y.; Xu, X.; Chen, J.; Yang, Y.; Liu, X.;Wang, H.	2018	Chem. Eng. J. 2018, 350, 1035−1045	Partial nitrification-anammox PN/A (two-stage)	Partial nitrification-anammox PN/A (two-stage)	Biological	Pilot-scale	Add-on	Suspended growth	Microbial processes	0.98
A. Pilot-scale ELAN® process applied to treat primary settled urbanwastewater at low temperature via partial nitritation-anammoxprocesses.	Pedrouso, A.; Aiartza, I.; Morales, N.; Vázquez-Padín, J. R.;Rogalla, F.; Campos, J. L.; Mosquera-Corral, A.; Val del Rio, A.	2018	Sep. Purif. Technol. 2018, 200, 94−101.	Partial nitrification-anammox PN/A (one-stage)	Partial nitrification-anammox PN/A (one-stage)	Biological	Pilot-scale	Add-on	Suspended growth	Microbial processes		0.52
Environmental impacts of phosphorus recovery from domestic wastewater.	Amann, A., Zoboli, O., Krampe, J., Rechberger, H., Zessner, M., Egle, L.J.R.,	2018	Resourc. Conserv. Recy. 130, 127–139. https://doi.org/10.1016/j.resconrec.2017.11.002.	Struvite precipitation	Struvite precipitation	Chemical	Pilot-scale	Add-on	Struvite precipitation	Precipitation			70 - 77%
Biochar production from microalgae cultivation through pyrolysis as a sustainable carbon sequestration and biorefinery approach.	Yu, K.L., Show, P.L., Ong, H.C., Ling, T.C., Chen, W.-H., Salleh, M.A.M.,	2018	Clean Technol. Environ. Policy 20, 2047e2055. https://doi.org/10.1007/s10098-018-1521-7.	Microalgal system	MIcroalgal system	Biological	Full-scale	Add-on	Algal biofilm	Algal uptake and microbial processes		86 - 99%	1
Elucidating performance failures in use of granular sludge for nutrient removal from domestic wastewater in a warm coastal climate region.	Guimar˜ aes, L.B., Wagner, J., Akaboci, T.R., Daudt, G.C., Nielsen, P.H., van Loosdrecht, M.C.M., Weissbrodt, D.G., da Costa, R.H.,	2018	Environ. Technol. 1896–1911.	Sequencing batch reactor	Aerobic granular sludge system	Biological	Pilot-scale	Add-on	Suspended growth	Microbial processes		0.9
Performance and microbial characteristics of biomass in a full-scale aerobic granular sludge wastewater treatment plant.	Swiątczak, P., Cydzik-Kwiatkowska, A.,	2018	Environ. Sci. Pollut. Res. Int. 25 (2), 1655–1669. https://doi.org/10.1007/s11356- 017-0615-9.	Sequencing batch reactor	Aerobic granular sludge system	Biological	Final-scale	Add-on	Suspended growth	Microbial processes		0.87	0.95
Potential of joyweed Alternanthera sessilis for rapid treatment of domestic sewage in SHEFROL® bioreactor	Abbasi SA, Ponni G, Tauseef SM.	2019	Int. J.Phytoremediation Taylor Francis 2019:1–10.	SHEFROL bioreactor	Sheet flow root level (SHEFROL®) bioreactor	Biological	Full-scale	Add-on	Phytoremediation	Plant uptake		0.45	0.93
A full‐scale comparison of two hybrid constructed wetlands treating domestic wastewater in Pakistan.	Ali, M., Rousseau, D. P., & Ahmed, S.	2019	Journal of Environmental Management, 210, 349–358. https://doi.org/10.1016/j.jenvman.2018.01.040	Constructed wetlands	Full-scale constructed wetlands	Biological	Full-scale	Add-on	Constructed wetland	Plant-uptake, filteration & microbial processes	0.7
Nitrogen and phosphorus phytoextraction by cattail (Typha spp.) during wetland-based phytoremediation of an end-of-life municipal lagoon	Jeke, Nicholson N.; Zvomuya, Francis; Cicek, Nazim; Ross, Lisette; Badiou, Pascal	2019	Journal of Environmental Quality	Constructed wetland	Constructed wetland in a lagoon cell previously used for primary treatment	Biological	Full-scale	Pre-lagoon	Phytoremediation	Plant-uptake, filteration & microbial processes		0.64	0.55
Improving nitrogen removal in an IFAS nitritation–anammox reactor treating lagoon supernatant by manipulating biocarrier filling ratio and hydraulic retention time	Yang, Sen; Xu, Shengnan; Mohammed, Abdul; Ashbolt, Nicholas J.; Liu, Yang	2019	Biochemical Engineering Journal	integrated fixed-film activated sludge sequencing batch reactor (IFAS-SBR)	Integrated fixed-film activated sludge sequencing batch reactor (IFAS-SBR)	Biological	Bench-scale	Add-on	Algal biofilm	Algal-bacterial symbiosis	81.8 - 95.2%	74.8 - 87.4%
Efficiency of nitrogen and phosphorus compounds removal in hydroponic wastewater treatment plant	Bawiec, Aleksandra; Pawska, Katarzyna; Pulikowski, Krzysztof; Kajewska-Szkudlarek, Joanna	2019	Environmental Technology (United Kingdom)	Hydroponic for wastewater treatment	Hydroponic lagoon use for municipal wastewater treatment.	Biological	Full-scale	Add-on	Phytoremediation	Plant uptake	77-79%	82-83%	83-84 %
Influence of CO2 concentration and N:P ratio on Chlorella vulgaris-assisted nutrient bioremediation, CO2 biofixation and biomass production in a lagoon treatment plant	Molazadeh, Marzieh; Danesh, Shahnaz; Ahmadzadeh, Hossein; Pourianfar, Hamid R.	2019	Journal of the Taiwan Institute of Chemical Engineers	Microalga-mediated tertiary treatment	Nutrient removal using Chlorella vulgaris cultivated in lagoon systems.	Biological	Full-scale	In-lagoon	Algal biofilm	Algal-bacterial symbiosis		70–95.%	70–95.%
Anammox reactor optimization for the treatment of ammonium rich digestate lagoon supernatant - Step feeding mitigates nitrite inhibition	Yang, Sen; Xu, Shengnan; Mohammed, Abdul; Guo, Bing; Vincent, Simon; Ashbolt, Nicholas J.; Liu, Yang	2019	International Biodeterioration and Biodegradation	Anammox integrated fixed-biofilm activated sludge sequencing batch reactor (IFAS-SBR)	A laboratory-scale anammox integrated fixed-biofilm activated sludge sequencing batch reactor (IFAS-SBR)	Biological	Bench-scale	Add-on	Attached growth	Biofilm processes		93.2 ± 3.8%
Performance of Lemna gibba bioreactor for nitrogen and phosphorus retention, and biomass production in Mediterranean climate	Ennabili, Abdeslam; Ezzahri, Jamila; Radoux, Michel	2019	Journal of Environmental Management	Lemna gibba bioreactor	Lemna gibba (gibbous duckweed) bioreactor for nitrogen and phosphorus retention	Biological	Pilot-scale	Add-on	Phytoremediation	Plant uptake		0.132	0.199
Importance of controlling phosphate concentration in nitritation-anammox reactor operation	Yang, Sen; Xu, Shengnan; Florentino, Anna P.; Mohammed, Abdul; Ashbolt, Nicholas J.; Liu, Yang	2019	Environmental Science: Water Research and Technology	Anammox integrated fixed-biofilm activated sludge sequencing batch reactor (IFAS-SBR)	Anaerobic ammonium oxidation (anammox) in an integrated fixed film activated sludge-sequencing batch reactor (IFAS-SBR)	Biological	Bench-scale	Add-on	Attached growth	Biofilm processes			55 ± 9.8% - 88.2 ± 3.6%
Changes in Chemical Characteristics of the Sewage Effluent under Constructed Wetland Technology Treatment	Joneboina Eswar Kumar, K. Suganya, S. Paul Sebastian and T. Gokul Kannan	2019	Madras Agric. J., 2019; doi:10.29321/MAJ 2019.000222	Constructed wetlands	Constructed wetland	Biological	Full-scale	Add-on	Phytoremediation	Plant-uptake		>99%	>99%
A novel pilot-scale tubular bioreactor-enhanced floating treatment wetland for efficient in situ nitrogen removal from urban landscape water: Long-term performance and microbial mechanisms.	Cui, He;Yang, Yinchuan;Ding, Yu;Li, Dan; Zhen G; Lu X; Huang M; Huang X	2019	Water environment research : a research publication of the Water Environment Federation [Water Environ Res] 2019 Nov; Vol. 91 (11), pp. 1498-1508. Date of Electronic Publication: 2019 Jun 02.	Tubular bioreactor-enhanced floating treatment wetland	Tubular bioreactor-enhanced floating treatment wetland	Biological	Pilot-scale	Add-on	Phytoremediation	Plant-uptake, microbial processes, and filteration		0.815
Nitrogen and phosphorus removal comparison between periphyton on artificial substrates and plant-periphyton complex in floating treatment wetlands.	Gao, Xueping;Wang, Yan;Sun, Bowen;Li, Na	2019	Environmental Science & Pollution Research; Jul2019, Vol. 26 Issue 21, p21161-21171, 11p	Artificial substrate in floating treatment wetland	Artificial substrate in floating treatment wetland	Biological	Bench-scale	Add-on	Hybrid phytoremediation	Plant-uptake, microbial processes, and filteration		0.6	0.837
				Floating treatment wetland	Floating treatment wetland	Biological	Bench-scale	Add-on	Phytoremediation	Plant-uptake, microbial processes, and filteration		0.653	0.395
				Periphyton in floating treatment wetland	Periphyton in floating treatment wetland	Biological	Bench-scale	Add-on	Hybrid phytoremediation	Plant-uptake, microbial processes, and filteration		0.251	0.53
Constructed Wetlands: The Green Technology for Municipal Wastewater Treatment and Reuse in Agriculture	Abou-Elela, Sohair I.	2019	Unconventional Water Resources and Agriculture in Egypt. 75:189-239	Free water surface wetland	Free water surface wetland	Biological	Full-scale	Add-on	Constructed wetland	Plant-uptake, microbial processes, and filteration	86 - 98%		32 - 71%
Development of generalized empirical models for comparing effectiveness of wastewater nutrient removal technologies	Hodgson, Brock; Sharvelle, Sybil	2019	Environmental Science and Pollution Research. 26(27):27915-27929	5 -stage Bardenpho	5 -stage Bardenpho	Biological	Full-scale	Add-on	Microbial processes	Microbial processes		85 - 89%
Efficiency of nitrogen and phosphorus compounds removal in hydroponic wastewater treatment plant	Bawiec, Aleksandra	2019	Environmental technology. 2019 40(16):2062-2072.	Hydroponic system	Hydroponic system	Biological	Pilot-scale	Add-on	Phytoremediation	Plant uptake	77 - 79%	82 - 83%
Meeting the challenges of nutrient removal for a small remote community - The story of thompson WWTP	Basu, Saibal; Brewster, Jamie; De Koninck, Rob; Gill, Harkamaljeet Singh	2019	91st Annual Water Environment Federation Technical Exhibition and Conference, WEFTEC 2018,2019	Sequence batch reactor (SBR)	Sequence batch reactor (SBR)	Biological	Full-scale	Add-on	Microbial processes	Microbial processes			0.87
Wetlands for wastewater treatment	Ghimire, Umesh; Nandimandalam, Hariteja; Martinezâ€Guerra, Edith; Gude, Veera Gnaneswar	2019	Water environment research. 2019 91(10):1378-1389.	Hybrid constructed wetland	Hybrid constructed wetlands	Biological	Full-scale	Add-on	Constructed wetland	Plant-uptake, microbial processes, and filteration	0.7
				Vertical flow treatment wetland	Vertical flow treatment wetland	Biological	Full-scale	Add-on	Constructed wetland	Plant-uptake, microbial processes, and filteration	0.9
				Subsurface constructed wetland with biochar-amended sand mesocosm	Subsurface constructed wetland with biochar-amended sand mesocosm	Biological	Full-scale	Add-on	Constructed wetland	Plant-uptake, microbial processes, and filteration	65 - 79%	71 - 87%
				Horizontal subsurface flow constructed wetland	Horizontal subsurface flow constructed wetland	Biological	Full-scale	Add-on	Constructed wetland	Plant-uptake, microbial processes, and filteration	0.96
				Subsurface flow constructed wetlands	Subsurface flow constructed wetlands	Biological	Pilot-scale	Add-on	Constructed wetland	Plant-uptake, microbial processes, and filteration	88 - 98%	85 - 96%
Potential of joyweed for rapid treatment of domestic sewage in SHEFROL bioreactor	Abbasi, S. A.; Tabassum-Abbasi; Ponni, G.; Tauseef, S. M.	2019	International Journal of Phytoremediation. 2019, Vol. 21 Issue 2, p160-169	Sheet flow root level (SHEFROL) bioreactor	Sheet flow root level (SHEFROL) bioreactor	Biological	Pilot-scale	Add-on	Phytoremediation	Plant-uptake, microbial processes, and filteration		0.43	0.45
Potassium recovery from centrate: taking advantage of autotrophic nitrogen removal for multi‐nutrient recovery	S. Johansson, M. Ruscalleda, B. Saerens, J. Colprim	2019	J Chem Technol Biotechnol, 94 (2019), pp. 819-828, 10.1002/jctb.5828	Struvite precipitation	Potassium struvite precipitation	Biological	Full-scale	Add-on	Chemical precipitation	Chemical precipitation			0.96
P-recovery in a pilot-scale struvite crystallisation reactor for source separated urine systems using seawater and magnesium chloride as magnesium sources.	Aguado, D., Barat, R., Bouzas, A., Seco, A., Ferrer, J.,	2019	Sci. Total Environ. 672, 88–96. https://doi.org/10.1016/J.SCITOTENV.2019.03.485.	Continuous stirred tank reactor	Continuous stirred tank reactor	Chemical	Pilot-scale	Add-on	Chemical precipitation	Chemical precipitation			0.87
Implementation of a global P-recovery system in urban wastewater treatment plants.	Bouzas, A., Martí, N., Grau, S., Barat, R., Mangin, D., Pastor, L.,	2019	J. Clean. Prod.https://doi.org/10.1016/j.jclepro.2019.04.126.	PHORWATER	Continuous stirred tank reactor	Chemical	Pilot	Add-on	Chemical precipitation	Chemical precipitation			0.87
Comparative environmental life cycle assessment of phosphorus recovery with different generations of the AirPrex® systems.	Zhou, K., Remy, C., Kabbe, C., Barjenbruch, M.,	2019	Int. J. Environ. Sci. Technol. https://doi.org/10.1007/s13762-018-1881-x.	AIrPrex	Airlift reactor	Chemical	Full-scale	Add-on	Chemical precipitation	Chemical precipitation			14 - 21%
Application of gas permeable membranes for-semi-continuous ammonia recovery from swine manure.	Riaño B, Molinuevo-Salces B, Vanotti MB, García-González MC.	2019	Environments 2019;6:32. https://doi.org/10.3390/environments6030032.	Gas permeable membrane	Gas permeable membrane	Physical	Bench-scale	Add-on	Membrane separation	Filteration		56 - 79%
Resource recovery microbial fuel cells for urine-containing wastewater treatment without external energy consumption.	Lu S, Li H, Tan G, Wen F, Flynn MT, Zhu X.	2019	Chem Eng J 2019.	Recirculating Reactor Microbial Fuel Cell	Recirculating Reactor Microbial Fuel Cell	Physical	Bench-scale	Add-on	Electrolysis	Microbial and electrochemical process		0.98
Environmental and cost life cycle assessment of different alternatives for improvement of wastewater treatment plants in developing countries.	Awad, H., Gar Alalm, M., El-Etriby, H.K.,	2019	Sci. Total Environ. 660, 57-68. https://doi.org/10.1016/j.scitotenv.2018.12.386.	Conventional Activated Sludge	Conventional Activated Sludge	Biological	Full-scale	Add-on	Activated sludge	Microbial processes	0.6		0.333333
Long-term stability of an enhanced biological phosphorus removal system in a phosphorus recovery scenario.	Guisasola A, Chan C, Larriba O et al.	2019	J Clean Prod 214:308–318	Sequencing batch reactors (SBR)	Sequencing batch reactors (SBR)	Biological	Pilot-scale	Add-on	Sequencing batch reactor	Assimilation by bacteria			0.53
Feasibility study on a double chamber microbial fuel cell for nutrient recovery from municipal wastewater.	Ye Y, Ngo H, GuoWetal	2019	Chem Eng J 358:236–242	Double chamber microbial fuel cell	Double chamber microbial fuel cell: Assimilation by bacteria + chemical precipitation	Biological	Pilot-scale	Add-on	Microbial fuel cell	Microbial and electrochemical process			0.593
Phosphorus recovery as calcium phosphate by a pellet reactor pre treating domestic wastewater before entering a constructed wetland.	Rugaika AM, Van Deun R, Njau KN et al.	2019	Int J Environ Sci Technol 16:3851–3860	Pellets reactor + constructed wetland	Pellets reactor + constructed wetland	Chemical	Pilot-scale	Add-on	Hybrid constructed wetland	Chemical precipitation + adsorption			0.62
The interactions of algae-activated sludge symbiotic system and its effects on wastewater treatment and lipid accumulation.	Chen, X., Hu, Z., Qi, Y., Song, C., Chen, G.,	2019	Bioresour. Technol. 292, 122017.	Photobioreactor	Micro-algal system	Biological	Bench-scale	Add-on	Algal biofilm	Algal processes	0.97		1
Impact of various microalgal-bacterial populations on municipal wastewater bioremediation and its energy feasibility for lipid-based biofuel production.	Leong, W.H., Zaine, S.N.A., Ho, Y.C., Uemura, Y., Lam, M.K., Khoo, K.S., Kiatkittipong, W., Cheng, C.K., Show, P.L., Lim, J.W., 2019.	2019	J. Environ. Manag. 249, 109384	Photobioreactor	Micro-algal system	Biological	Bench-scale	Add-on	Algal biofilm	Algal processes	1
Production of microbial biomass feedstock via co-cultivation of microalgae-bacteria consortium coupled with effective wastewater treatment: a sustainable approach.	Makut, B.B., Das, D., Goswami, G.,	2019	Algal Res. 37, 228-239	Photobioreactor	Micro-algal system	Biological	Bench-scale	Add-on	Algal biofilm	Algal processes		0.85	1
Algae granulation for nu_x0002_trients uptake and algae harvesting during wastewater treatment.	Cai, W., Zhao, Z., Li, D., Lei, Z., Zhang, Z., Lee, D.-J.,	2019	Chemo_x0002_sphere 214, 55-59	Photobioreactor	Micro-algal system	Biological	Bench-scale	Add-on	Algal biofilm	Algal processes	1		0.68
Efects of C/N Ratio and DO concentration on Carbon and Nitrogen remov_x0002_als in a Hybrid Biological Reactor.	Machat H, Boudokhane C, Roche N, Dhaouadi H	2019	Biochem Eng J 151:107313	Integrated fixed film activated sludge reactor	Integrated fixed film activated sludge reactor	Biological	Pilot-scale	Add-on	Hybrid process	Microbial processes	0.82	0.53
Nitrogen removal pathway and dynamics of microbial commu_x0002_nity with the increase of salinity in simultaneous nitrifcation and denitrifcation process.	Xia Z, Wang Q, She Z, Gao M, Zhao Y, Guo L, Jin C	2019	Sci Total Environ 697:134047	Hybrid sequencing batch biofilm reactor	Hybrid sequencing batch biofilm reactor	Biological	Pilot-scale	Add-on	Hybrid process	Microbial processes	0.99
An innovative anaerobic MBR-reverse osmosis-ion exchange process for energy-efficient reclamation of municipal wastewater to NEWater-like product water.	Gu, J., Liu, H., Wang, S., Zhang, M., Liu, Y.,	2019	J. Cleaner Prod. 230, 1287–1293.	Anaerobic membrane bioreactor	Anaerobic membrane bioreactor	Biological	Pilot-scale	Add-on	Anaerobic membrane bioreactor	Microbial processes	0.95		0.95
Ammonia removal and recovery from diluted forward osmosis draw solution by using a tubular microbial desalination cell.	Zhao, N., Wang, H., He, Z., Yan, Q.,	2019	Environ. Sci. Water Res. Technol. 5 (2), 224–230.	Microbial fuel cell (MFC)	Microbial fuel cell (MFC)	Biological	Pilot-scale	Add-on	Microbial fuel cell (MFC)	Microbial and electrochemical process	0.72
Influence of pyrolysis temperature on production of digested sludge biochar and its application for ammonium removal from municipal wastewater.	Tang, Y., Alam, M.S., Konhauser, K.O., Alessi, D.S., Xu, S., Tian, W., Liu, Y.,	2019	J. Clenaer Prod. 209, 927–936.	Adsorption	Adsorption using biochar derived from digested sludge	Biological	Bench-scale	Add-on	Adsorption	Adsorption	0.97
Effect of pyrolysis temperature on characteristics of biochars derived from different feedstocks: A case study on ammonium adsorption capacity.	Xu, D., Cao, J., Li, Y., Howard, A., Yu, K.,	2019	Waste Manage. 87, 652–660.	Adsorption	Adsorption using biochar derived from rice straw	Biological	Bench-scale	Add-on	Adsorption	Adsorption	1
Effects of light intensity on oxygen distribution, lipid production and biological community of algal-bacterial granules in photo-sequencing batch reactors.	Meng F., Xi L., Liu D., Huang W., Lei Z., Zhang Z. and Huang W.	2019	Bioresource Technology, 272, 473–481.	Microagal bacterial granules	Microagal bacterial granules	Biological	Pilot-scale	Add-on	Algal biofilm	Algal processes	0.99	50 - 72%	35 - 38%
Evaluation of an anaerobic baffled reactor for pretreating black water: potential application in rural China.	Zha X, Ma J, Tsapekos P, Lu X	2019	Journal of Environmental Management, 251: 109599	Anaerobic baffled reactor (ABR) HRT=48 h	Anaerobic baffled reactor (ABR) HRT=48 h	Biological	Full-scale	Add-on	Suspended growth	Microbial processes		0.291005	0.328877
Calcium Carbonate Packed Electrochemical Precipitation Column: New Concept of Phosphate Removal and Recovery.	Lei, Y., Narsing, S., Saakes, M., van der Weijden, R.D., Buisman, C.J.N.	2019	Environ. Sci. Technol., 53(18), 10774-10780.	Electrocoagulation	Electro-assisted release of hydrolyzed metal cations without chemical addition	Physical	Bench-scale	Add-on	Electrocoagulation	Precipitation			0.9
Evaluating Microbial and Chemical Hazards in Commercial Struvite Recovered from Wastewater.	Yee, R.A., Leifels, M., Scott, C., Ashbolt, N.J., Liu, Y.	2019	Environ. Sci. Technol., 53(9), 5378-5386.	Struvite Crystallization	Controlled P recovery as commercial struvite products	Chemical	Full-scale	Add-on	Chemical precipitation	Precipitation			0.9
Reclaiming phosphorus from secondary treated municipal wastewater with engineered biochar.	Zheng, Y., Wang, B., Wester, A.E., Chen, J., He, F., Chen, H., Gao, B.	2019	Chem. Eng. J., 362, 460-468.	Adsorption	Engineered biopolymer, biochar and composite with P adsorption sites	Physical	Bench-scale	Add-on	Adsorption	Adsorption			0.9
Effects of multi-temperature regimes on cultivation of microalgae in municipal wastewater to simultaneously remove nutrients and produce biomass	K. Xu, X. Zou, H. Wen, Y. Xue, Y. Qu, Y. Li	2019	Appl. Microbiol. Biotechnol.2019, 103, 8255	Photobioreactor	Photobioreactor: microalgal system	Physical	Pilot-scale	Add-on	Algal biofilm	Assimilation by algae	0.978	0.965	0.992
Effect of light intensity, light duration and photoperiods in the performance of an outdoor photobioreactor for urban wastewater treatment	J. González-Camejo, A. Viruela, M. V. Ruano, R. Barat, A. Seco, .Ferrer	2019	Algal Res. 2019, 40, 101511.	Photobioreactor	Photobioreactor: microalgal system	Physical	Pilot-scale	Add-on	Algal biofilm	Assimilation by algae		0.86	0.85
Simultaneous nutrition removal and high-efficiency biomass and lipid accumulation by microalgae using anaerobic digested effluent from cattle manure combined with municipal wastewater	L. Luo, H. Ren, X. Pei, G. Xie, D. Xing, Y. Dai, N. Ren, B. Liu,	2019	Biotech-nol. Biofuels 2019, 12, 218.	Photobioreactor	Photobioreactor: microalgal system	Physical	Pilot-scale	Add-on	Algal biofilm	Assimilation by algae		79 - 88%	79 - 88%
Impact of various microalgal-bacterial populations on municipal wastewater bioremediation and its energy feasibility for lipid-based biofuel production	W. H. Leong, S. N. A. Zaine, Y. C. Ho, Y. Uemura, M. K. Lam, K. S.Khoo, W. Kiatkittipong, C. K. Cheng, P. L. Show, J. W. Lim,	2019	J. Environ.Manage. 2019, 249, 109384	Sequencing batch reactor	Sequencing batch reactor: microalgal system	Physical	Pilot-scale	Add-on	Sequencing batch reactor	Assimilation by algae		94 - 95%
Non-sterile heterotrophic cultivation of native wastewater yeast and microalgae for integrated municipal wastewater treatment and bioethanol production	L. E. Walls, S. B. Velasquez-Orta, E. Romero-Frasca, P. Leary, I. Y.Noguez, M. T. O. Ledesma,	2019	Biochem. Eng. J. 2019, 151, 107319	Photobioreactor	Photobioreactor: microalgal system	Physical	Pilot-scale	Add-on	Algal biofilm	Assimilation by algae			0.926
Liquid fertilizer production by ammonia recovery from treated ammonia-rich regenerated streams using liquid-liquid membrane contactors.	Vecino, X., Reig, M., Bhushan, B., Gibert, O., Valderrama, C., Cortina, J.,	2019	Chem. Eng. J. 360, 890–899.	Precipitation	Precipitation	Biological	Pilot-scale	Add-on	Precipitation	Precipitation	76 - 94%
Liquid fertilizer production by ammonia recovery from treated ammonia-rich regenerated streams using liquid-liquid membrane contactors	X. Vecino, M. Reig, B. Bhushan, O. Gibert, C. Valderrama, J. Cortina,	2019	Chem. Eng. J. 360 (2019) 890–899.	Ion exchange	Ion exchange	Physical	Pilot-scale	Add-on	Ion exchange	Precipitation	0.76
Membrane Technology for Phosphorus Recovery from Wastewater	K.C. Kedwell	2019	Aalborg Universitetsforlag, 2019.	Electrodialysis system	Electrodialysis system	Chemical	Pilot-scale	Add-on	Electrodialysis system	Precipitation	0.79
Optimisation of a forward osmosis and membrane distillation hybrid system for the treatment of source-separated urine	F. Volpin, L. Chekli, S. Phuntsho, N. Ghaffour, J.S. Vrouwenvelder, H.K. Shon	2019	Sep. Purif. Technol. 212 (2019) 368–375.	Membrane filtration	Forward osmosis	Physical	Pilot-scale	Add-on	Membrane filtration	Filtration	0.99
Quantify the contribution of anammox for enhancednitrogen removal through metagenomic analysis and mass balance inan anoxic moving bed biofilm reactor	Li, J.; Peng, Y.; Zhang, L.; Liu, J.; Wang, X.; Gao, R.; Pang, L.;Zhou, Y.	2019	Water Res. 2019, 160, 178−190	Partial denitrification-anammox (PD/A)	Partial denitrification-anammox (PD/A)	Biological	Full-scale	Add-on	Suspended growth	Microbial processes		0.68
Towards mainstream anammox: lessons learned from pilot-scaleresearch at WWTP Dokhaven.	Hoekstra, M.; Geilvoet, S. P.; Hendrickx, T. L. G.; van ErpTaalman Kip, C. S.; Kleerebezem, R.; van Loosdrecht, M. C. M.	2019	Environ. Technol. 2019, 40, 1721−1736	Partial nitrification-anammox PN/A (one-stage)	Partial nitrification-anammox PN/A (one-stage)	Biological	Pilot-scale	Add-on	Suspended growth	Microbial processes		0.46
Enhanced microbialmetabolism in one stage partial nitritation-anammox system treatinglow strength wastewater by novel composite carrier.	Lv, Y.; Pan, J.; Huo, T.; Zhao, Y.; Liu, S.	2019	Water Res. 2019,163, 114872.	Partial nitrification-anammox (PN/A)	Partial nitrification-anammox (PN/A)	Biological	Pilot-scale	Add-on	Suspended growth	Microbial processes		0.8
Enhancing mainstream nitrogenremoval by employing nitrate/nitrite-dependent anaerobic methaneoxidation processes.	Liu, T.; Hu, S.; Guo, J.	2019	Crit. Rev. Biotechnol. 2019, 39, 732−745.	Partial denitrification-anammox (PD/A)	Partial denitrification-anammox (PD/A)	Biological	Pilot-scale	Add-on	Suspended growth	Microbial processes		0.95
Performance of partial nitritation-anammox processes atmainstream conditions in an IFAS system.	Pedrouso, A.; Trela, J.; Val del Rio, A.; Mosquera-Corral, A.;Plaza, E.	2019	J. Environ. Manage. 2019,250, 109541	ntegrated fixed-film activated sludge	ntegrated fixed-film activated sludge	Biological	Pilot-scale	Add-on	Suspended growth	Microbial processes		0.72
Effective nitrogen removal in a two-stage partial nitritation-anammoxreactor treating municipal wastewater - Piloting PN-MBBR/AMX-IFAS configuration.	Kowalski, M. S.; Devlin, T. R.; di Biase, A.; Oleszkiewicz, J. A.	2019	Bioresour. Technol. 2019, 289, 121742.	moving bed biofilm reactor	moving bed biofilm reactor	Biological	Pilot-scale	Add-on	Moving bed biofilm reactor	Microbial processes		0.86
Synergy of partial-denitrification and anammox in continuously fed upflow sludge blanket reactor for simultaneous nitrate and ammonia removal at room temperature	R. Du, S. Cao, B. Li, H. Zhang, S. Wang, Y. Peng,	2019	Bioresour. Technol. 274 (2019) 386–394.	Multistage A/O stepfeed activated sludge process	Multistage A/O stepfeed activated sludge process; partial nitrification annamox	Biological	Full-scale	Add-on	Suspended growth	Microbial processes	0.9
Denitrifiers in mainstream Anammox processes: competitors or supporters?	S. Cao, A. Oehmen, Y. Zhou,	2019	Environ. Sci. Technol. 53 (19) (2019) 11063.	Anammox Reactor	Anammox Reactor	Biological	Full-scale	Add-on	Suspended growth	Microbial processes	99%%	> 80%
The environmental feasibility of low-cost algae-based sewage treatment as a climate change adaption measure in rural areas of SADC countries.	Oberholster, P.J.; Cheng, P.-H.; Genthe, B.; Steyn, M.	2019	J. Appl. Phycol. 2019, 31, 355–363.	Oxidation pond	Oxidation pond	Biological	Full-scale	Add-on	Suspended growth	Microbial processes		70 - 90%	30 - 50%
Identify driving forces of MBR applications in China.	Li, P.; Liu, L.; Wu, J.; Cheng, R.; Shi, L.; Zheng, X.; Zhang, Z.	2019	Sci. Total Environ. 2019, 647, 627–638.	Membrane bioreactor (MBR)	Membrane bioreactor (MBR)	Biological	Full-scale	Add-on	Suspended growth	Microbial processes + filtration		60 - 80%	80 - 98%
Efficient nitrogen removal by simultaneous heterotrophic nitrifying-aerobic denitrifying bacterium in a purification tank bioreactor amended with two-stage dissolved oxygen control.	Jin, P.; Chen, Y.Y.; Xu, T.; Cui, Z.W.; Zheng, Z.W	2019	Bioresour. Technol. 2019, 281, 392–400.	Johkasou system: purification tank bioreactor amended with two-stage dissolved oxygen control	Johkasou system: purification tank bioreactor amended with two-stage dissolved oxygen control	Biological	Full-scale	Add-on	Suspended growth	Microbial processes		60 - 95%	60 - 95%
Comparison of wastewater treatment efficiencies in packed bed bioreactors according to the nature of materials.	Wang,C.; Bourven, I.; Lakel, A.; Baudu, M.	2019	J. Water Process Eng. 2019, 29, 100790.	Packed bed reactor	Packed bed reactor	Biological	Bench-scale	Add-on	Attached growth	Microbial processes + filtration	67 - 100%
Synchronous phosphate and fluoride removal from water by 3D rice-like lanthanum-doped nanocomposites.	Kong, L., Tian, Y., Pang, Z., Huang, X., Li, M., Yang, R., Li, N., Zhang, J., Zuo, W.,	2019	Chem. Eng. J. 371, 893–902. https://doi.org/ 10.1016/j.cej.2019.04.116.	Adsorption	Adsorption	Physical	Pilot-scale	Add-on	Adsorption	Adsorption			0.9
Role of phycoremediation for nutrient removal from wastewaters: a review.	Emparan, Q., Harun, R., Danquah, M.K.,	2019	Appl. Ecol. Environ. Res. 17, 889e915	Microalgal system	MIcroalgal system	Biological	Full-scale	Add-on	Algal biofilm	Algal uptake and microbial processes	0.936		0.66
Long-term stability of aerobic granular sludge for the treatment of very low-strength real domestic wastewater.	Sguanci, S., Lubello, C., Caffaz, S., Lotti, T.,	2019	J. Clean. Prod. 222, 882–890.	Sequencing batch reactor	Aerobic granular sludge system	Biological	Lab-scale	Add-on	Suspended growth	Microbial processes			30 - 80%
Pilot-scale, on-site investigation of crushed recycled glass as tertiary filter media for municipal lagoon wastewater treatment	Rena D. Salzmann, Joe N. Ackerman, Nazim Cicek	2020	Environmental Technology Volume 43, 2022 - Issue 1, pages 51 - 59	Crushed recycled glass as tertiary media in subsurface pilot-scale filters for on-site municipal wastewater treatment	Crushed recycled glass as tertiary media in subsurface pilot-scale filters for on-site municipal wastewater treatment	Physical	Pilot-scale	Add-on	Biofiltration	Filteration & biofilm processes	0.9		0.35
Application of hybrid constructed wetland in tail water treatment of Municipal sewage plant	Wang, Xiang; Zhu, Zhao-Jun; Yin, Min-Min; Zhang, Yu-Qian; Zhang, Zhen-Xing	2020	China Water and Wastewater, Volume 36, Issue 6, Pages 97-101, March 2020	Hybrid constructed wetland	A combined process of enhanced clarification and regulation pool, micro-aeration vertical flow constructed wetland, horizontal flow constructed wetland, surface flow constructed wetland, and oxidation pond was adopted to treat it.	Biological	Pilot-scale	Add-on	Constructed wetland	Plant-uptake, filteration & microbial processes	0.726		0.458
Effect of initial cod concentration and the fraction of N/P on treatment ability of Para grass (Brachiariamutica) vegetation in the stabilization pond	V T T Ho, M D Pham and T L Van	2020	IOP Conf. Ser.: Mater. Sci. Eng. 991 012091	Para grass vegetation on stabilization pond	Stabilization pond covered by para grass (Brachiaria mutica) vegetation	Biological	Full-scale	In-lagoon	Phytoremediation	Plant uptake		57.2 - 76.4%
Size matters – Microalgae production and nutrient removal in wastewater treatment high rate algal ponds of three different sizes	Sutherland, D. L. ; Park, J Heubeck, S Ralph, P. J. ; Craggs, R. J.	2020	Algal Research, Volume 45, January 2020, 101734	High-rate algal ponds	High-rate algal ponds	Biological	Full-scale	Add-on	High-rate algal pond	Algal uptake	32 ± 5 - 69 ± 7%		32 ± 17 - 42 ± 19 %
Long-Term Trends in Nitrogen Removal by an Aridland Constructed Treatment Wetland	Sawyer Treese & Daniel L. Childers & Christopher A. Sanchez	2020	Wetlands (2020) 40:2071–2083	Constructed wetland	Surface flow constructed wetland	Biological	Pilot-scale	Add-on	Phytoremediation	Plant uptake		0.5
Semi-continuous removal of nutrients and biomass production from domestic wastewater in raceway reactors using Chlorella variabilis TH03-bacteria consortia	Do, Thi Cam Van; Nguyen, Thi Nham Tuat; Tran, Dang Thuan; Le, Truong Giang; Nguyen, Van Tuyen	2020	Environmental Technology and Innovation	Raceway reactors	Nutrient removal using in raceway reactors using Chlorella variabilis TH03-bacteria consortia	Biological	Bench-scale	Add-on	Algal biofilm	Algal-bacterial symbiosis		85.1–96.8	99.7%–100%
Study on the purification of aquaculture wastewater by the compound wetland ecosystem	Qu, Jiangqi; Jia, Chengxia; Zhang, Qingjing; Liu, Pan; Yang, Mu; Zhao, Meng	2020	4th International Symposium on Resource Exploration and Environmental Science, REES 2020, April 25, 2020 - April 26, 2020	Constructed wetland	Compound wetland ecosystem	Biological	Bench-scale	Add-on	Phytoremediation	Plant-uptake, filteration & microbial processes	0.7427	0.7303	0.6429
Long-term continuous partial nitritation-anammox reactor aeration optimization at different nitrogen loading rates for the treatment of ammonium rich digestate lagoon supernatant	Yang, Sen; Xu, Shengnan; Boiocchi, Riccardo; Mohammed, Abdul; Li, Xinru; Ashbolt, Nicholas J.; Liu, Yang	2020	Process Biochemistry	Integrated fixed-biofilm activated sludge reactor	Integrated fixed-biofilm activated sludge reactor with intermittent aeration	Biological	Bench-scale	Add-on	Attached growth	Biofilm processes	85 - 89%	73.4 ±1.2 % - 76.1 ±0.9 %					73.4 ±1.2 % - 76.1 ±0.9 %
Nutrient removal by alginate-immobilized Chlorella vulgaris: response to different wastewater matrices	Kube, Matthew; Spedding, Ben; Gao, Li; Fan, Linhua; Roddick, Felicity	2020	Journal of Chemical Technology and Biotechnology	Alginate-immobilized Chlorella vulgaris	Nutrient removal by alginate-immobilized Chlorella vulgaris	Biological	Bench-scale	Add-on	Algal biofilm	Algal-bacterial symbiosis		4.6–7.8%	1.2–3.2%
Nitrification kinetics and microbial community dynamics of attached biofilm in wastewater treatment'	Skoyles, Adam; Chaganti, Subba Rao; Mundle, Scott O.C.; Weisener, Chris G.	2020	Water Science and Technology	Attached biofilm	Attached biofilm for wastewater treatment	Biological	Bench-scale	Add-on	Attached growth	Biofilm processes	0.98
Variation of Erbil Municipal Wastewater Characteristics Throughout 26 Years (1994-2020) with Possible Treatments and Reusing: A Review	Aziz, S.Q.	2020	3rd International Conference on Recent Innovations in Engineering (ICRIE 2020), 9-10 Sept. 2020	Constructed wetlands	Constructed wetlands	Biological	Full-scale	Add-on	Phytoremediation	Plant-uptake, filteration & microbial processes	89.47 %		57.68 %
Removal of phosphate from wastewater by steel slag with high calcium oxide column filter system; efficiencies and mechanisms study.	Ahmad, Siti Zu Nurain;Hamdan, Rafidah;Al‐Gheethi, Adel;Alkhadher, Sadeq; Othman, Norzila	2020	Journal of Chemical Technology & Biotechnology; Dec2020, Vol. 95 Issue 12, p3232-3240, 9p	Unaerated high calcium oxide column filter	Unaerated high calcium oxide column filter	Physical	Bench-scale	Add-on	Chemical precipitation	Precipitation and filteration			94 - 96%
				Aerated high calcium oxide column filter	Unaerated high calcium oxide column filter	Physical	Bench-scale	Add-on	Chemical precipitation	Precipitation and filteration			93 - 97%
Efficiencies and mechanisms of steel slag with ferric oxides for removing phosphate from wastewater using a column filter system.	Ahmad, Siti Zu Nurain;Al-Gheethi, Adel;Hamdan, Rafidah;Othman, Norzila	2020	Environmental Science & Pollution Research; Oct2020, Vol. 27 Issue 28, p35184-35194, 11p	Unaerated vertical steel slag column rock filters with unaerated high ferric oxides	Vertical steel slag column rock filters with unaerated high ferric oxides	Physical	Bench-scale	Add-on	Chemical precipitation	Precipitation and filteration			80 - 90%
				Aerated vertical steel slag column rock filters with unaerated high ferric oxides	Vertical steel slag column rock filters with aerated high ferric oxides	Physical	Bench-scale	Add-on	Chemical precipitation	Precipitation and filteration			66 - 73%
Nutrient Removal Process and Cathodic Microbial Community Composition in Integrated Vertical-Flow Constructed Wetland – Microbial Fuel Cells Filled With Different Substrates.	Zhong, Fei;Yu, Chunmei;Chen, Yanhong;Wu, Xue; Wu, Juan; Liu, Guoyuan; Zhang, Jian; Deng, Zifa; Cheng, Shuiping	2020	Frontiers in Microbiology; 8/5/2020, pN.PAG-N.PAG, 12p	Integrated vertical-flow constructed wetland-microbial fuel cell system	Integrated vertical-flow constructed wetland-microbial fuel cell system	Biological	Bench-scale	Add-on	Hybrid phytoremediation	Plant-uptake, microbial processes and filteration	0.938		0.996
Study on the experimental performance by electrolysis-integrated ecological floating bed for nitrogen and phosphorus removal in eutrophic water	Yan, Cheng;Wang, Mingxuan;Ma, Tangming;Yang, Shunqing; Kong, Ming; Shen, Jianing; Yang, Liuyan; Gao, Yan	2020	Scientific Reports. 5/6/2020, Vol. 10 Issue 1, p1-10. 10p.	Electrolysis-integrated ecological floating bed	Electrolysis-integrated ecological floating bed	Biological	Bench-scale	Add-on	Hybrid phytoremediation	Plant-uptake, microbial processes, electrolysis and filteration	0.965	0.531	0.765
Tubular reactor-enhanced ecological floating bed achieves high nitrogen removal from secondary effluents of wastewater treatment.	Yang, Yinchuan;Cui, He;Zhen, Guangyin;Huang, Minsheng; Li, Cong	2020	Environmental Chemistry Letters; Jul2020, Vol. 18 Issue 4, p1361-1368, 8p	Tubular reactor-enhanced ecological floating bed	Enhanced ecological floating bio-reactor (EEFB) was designed as an innovative hollow, thin floating bed integrated with substrates of zeolite and limestone.	Biological	Bench-scale	Add-on	Hybrid phytoremediation	Plant-uptake, microbial processes, and filteration		0.822
Purification Mechanism of Low-Pollution Water in Three Submerged Plants and Analysis of Bacterial Community Structure in Plant Rhizospheres.	Feng, Jingwei;Cui, Binhua;Yuan, Buxian;Zhang, Liu; Zhang, Jibiao; Zhang, Aiyong; Han, Xiangxiang; Pan, Lijun	2020	Environmental Engineering Science; Aug2020, Vol. 37 Issue 8, p560-571	Constructed wetland	Submerged plants for nutrient removal	Biological	Pilot-scale	Add-on	Phytoremediation	Plant-uptake		0.93	0.83
Microporous intermittent aeration vertical flow constructed wetlands for eutrophic water improvement.	Wu, Qing;Xiao, Jingjing;Fu, Lijuan;Ma, Mengxing; Peng, Sen	2020	Environmental Science & Pollution Research; May2020, Vol. 27 Issue 14, p16574-16583	Microporous intermittent aeration ertical subsurface flow constructed wetland	Microporous intermittent aeration ertical subsurface flow constructed wetland	Biological	Pilot-scale	Add-on	Phytoremediation	Plant-uptake, microbial processes, and filteration	0.9262	0.8	0.95
Effect of initial cod concentration and the fraction of N/P on treatment ability of Para grass (Brachiariamutica) vegetation in the stabilization pond	Ho, V.T.T.; Pham, M.D.; Van, T.L.	2020	IOP Conf. Series: Materials Science and Engineering 991 (2020) 012091doi:10.1088/1757-899X/991/1/012091	Phytoremediation using Para grass	Phytoremediation using Para grass	Biological	Pilot-scale	Add-on	Phytoremediation	Plant-uptake and microbial processes		57 - 76%
Phosphorus recovery from source-diverted blackwater through struvite precipitation	Sun, Huijuan; Mohammed, Abdul Nayeem; Liu, Yang	2020	Science of the total environment. 2020 743.	Struvite precipitation	P removal through struvite precipitation	Biological	Pilot-scale	Add-on	Chemical precipitation	Chemical precipitation			0.99
Augmentation of Biogranules for Enhanced Performance of Full-Scale Lagoon-Based Municipal Wastewater Treatment Plants	Roya, Pishgar; Link to external site, this link will open in a new tab; Lee, Jonathan; Albino, Dominic John; Sadegh, Hosseini; Tay, Joo Hwa; Chu, Angus	2020	Applied Biochemistry and Biotechnology. 191(1):426-443	Biogranules for enhanced nutrient removal	Biogranules for enhanced nutrient removal	Biological	Full-scale	In-lagoon	Microbial processes	Microbial processes		0.74	0.71
Non-suspended microalgae cultivation for wastewater refinery and biomass production	Zhuang, Lin-Lan; Li, Mengting; Hao Ngo, Huu	2020	Bioresource Technology Volume 308, July 2020, 123320	Microalgae cultivation	Microalgae cultivation	Biological	Full-scale	Add-on	Algal biofilm	Algal uptake	0.932	0.782	0.875
Environmental impacts and cost-effectiveness of Thailand's centralized municipal wastewater treatment plants with different nutrient removal processes	Prateep Na Talang, Rutjaya; Sirivithayapakorn, Sanya; Polruang, Sucheela	2020	Journal of Cleaner Production 256 (2020) 120 - 433	Activated Sludge with Contact Stabilization	Activated Sludge with Contact Stabilization	Physical	Full-scale	Add-on	Activated sludge	Microbial processes	0.846	0.342	0.6038
				Activated Sludge optimized for nutrient removal	Activated Sludge optimized for nutrient removal	Physical	Full-scale	Add-on	Activated sludge	Microbial processes	0.885	0.59	0.4612
				Cyclic Activated Sludge	Cyclic Activated Sludge	Physical	Full-scale	Add-on	Activated sludge	Microbial processes	0.89	0.48	0.509
				Vertical Loop Reactor Activated Sludge	Vertical Loop Reactor Activated Sludge	Physical	Full-scale	Add-on	Activated sludge	Microbial processes	0.85	0.55	0.6912
Nitrification kinetics and microbial community dynamics of attached biofilm in wastewater treatment	Skoyles, Adam; Chaganti, Subba Rao; Mundle, Scott O.C.; Weisener, Chris G.	2020	Water Science and Technology 2020 81(5):891-905	Attached biofilm	Algal biofilm	Biological	Bench-scale	Add-on	Algal biofilm	Microbial and algal biofilm	0.98
Size matters - Microalgae production and nutrient removal in wastewater treatment high rate algal ponds of three different sizes	Sutherland, Donna L.; Park, Jason; Heubeck, Stephan; Ralph, Peter J.; Craggs, Rupert J.	2020	ALGAL RESEARCH-BIOMASS BIOFUELS AND BIOPRODUCTS, Volume:45, Page(s):101734	High rate algal pond	High rate algal pond	Biological	Bench-scale	Add-on	Algal biofilm	Microbial and algal biofilm		34 - 81%	24 - 54%
				High rate algal pond	High rate algal pond	Biological	Pilot-scale	Add-on	Algal biofilm	Microbial and algal biofilm		38 - 94%	10 - 75%
				High rate algal pond	High rate algal pond	Biological	Full-scale	Add-on	Algal biofilm	Microbial and algal biofilm		27 - 76%	15 - 61%
Interaction between Chlorella vulgaries and nitrifying-enriched activated sludge in the treatment of wastewater with low C/N ratio.	Sepehri, A.; Sarrafzadeh, M.-H.; Avateffazeli, M.	2020	J. Clean. Prod. 2020, 247, 119164.	Photobioreactor	Micro-algal system	Biological	Bench-scale	Add-on	Algal biofilm	Algal processes	1		0.88
Defensive responses of microalgal-bacterial granules to tetracycline in municipal wastewater treat_x0002_ment	Wang, S., Ji, B., Zhang, M., Ma, Y., Gu, J., Liu, Y.,	2020	Bioresour. Technol. 312.	Photobioreactor	Micro-algal system	Biological	Bench-scale	Add-on	Algal biofilm	Algal processes	0.52		1
Interaction between Chlorella vulgaris and nitrifying-enriched activated sludge in the treatment of waste_x0002_water with low C/N ratio.	Sepehri, A., Sarrafzadeh, M.-H., Avateffazeli, M.,	2020	J. Clean. Prod. 247	Photobioreactor	Micro-algal system	Biological	Bench-scale	Add-on	Algal biofilm	Algal processes	1		0.45
Autotrophic granulation of hydrogen con_x0002_sumer denitrifiers and microalgae for nitrate removal from drinking water re_x0002_sources at different hydraulic retention times.	Rezvani, F., Sarrafzadeh, M.-H.,	2020	J. Environ. Manag. 268	Photobioreactor	Micro-algal system	Biological	Bench-scale	Add-on	Algal biofilm	Algal processes		1	1
Partial nitrification algal-bacterial granule system cultivation: performance, lipid production and biological community.	Zhang, S., Huo, H., Meng, F.,	2020	Water, Air, Soil Pollut. 231.	Photobioreactor	Micro-algal system	Biological	Bench-scale	Add-on	Algal biofilm	Algal processes	0.68
Simultaneous nitrifca_x0002_tion and denitrifcation by using ejector type microbubble genera_x0002_tor in a single reactor	Lim JY, Kim HS, Park SY, Kim JH	2020	Environ Eng Res 25:251–257	Suspended growth reactor	Suspended growth reactor	Biological	Pilot-scale	Add-on	Suspended growth	Microbial processes		40 - 47%
Factors afecting simul_x0002_taneous nitrifcation and denitrifcation (SND) in a moving bed sequencing batch reactor (MBSBR) system as revealed by micro_x0002_bial community structures.	Wang J, Rong H, Cao Y, Zhang C	2020	Bioprocess Biosyst Eng 43:1833–1846	MBBR polyethylene carriers	MBBR polyethylene carriers	Biological	Pilot-scale	Add-on	Attached growth	Microbial processes	40 - 99%	40 - 70%
				Moving bed sequential bioreactor	Moving bed sequential bioreactor	Biological	Pilot-scale	Add-on	Attached growth	Microbial processes	50 - 98%	30 - 96%
Intensifed simultaneous nitrif_x0002_cation and denitrifcation performance in integrated packed bed bioreactors using PHBV with diferent dosing methods.	Yang Z, Sun H, Wu W	2020	Environ Sci Pollut Res 27:21560–21569	Packed bed reactor	Packed bed reactor	Biological	Pilot-scale	Add-on	Attached growth	Microbial processes	0.89
Simultaneous removal of organic matters and nutrients from high-strength wastewater in constructed wetlands followed by entrapped algal systems.	Gupta, S., Srivastava, P., Yadav, A.K.,	2020	Environ. Sci. Pollut. Res. 27, 1112-1117	Integrated microalgal system	Integrated microalgal system	Biological	Pilot-scale	Add-on	Algal biofilm	Algal processes	0.74		0.86
Nitrite inhibition of microalgae induced by the competition between microalgae and nitrifying bacteria.	Gonzalez-Camejo, J., Montero, P., Aparicio, S., Ruano, M.V., Borr _x0001_ as, L., Seco, A., Barat, R.	2020	Water Res. 172, 115499.	Membrane phobioreactor	Membrane phobioreactor	Biological	Pilot-scale	Add-on	Algal biofilm	Algal processes		0.55
Feasibility of using a novel algal- bacterial biofilm reactor for efficient domestic wastewater treatment.	Gou, Y., Yang, J., Fang, F., Guo, J., Ma, H.,	2020	Environ. Technol. 41 (4), 400–410.	Algal-bacterial biofilm reactor equipped with a submerged LED	Algal-bacterial biofilm reactor equipped with a submerged LED	Biological	Pilot-scale	Add-on	Algal biofilm	Algal processes	0.97		0.87
A self-sustaining synergetic microalgal- bacterial granular sludge process towards energy-efficient and environmentally sustainable municipal wastewater treatment.	Ji, B., Zhang, M., Gu, J., Ma, Y., Liu, Y.,	2020	Water Res. 179, 115884.	Algal-bacterial biofilm reactor equipped with a submerged LED	Algal-bacterial biofilm reactor equipped with a submerged LED	Biological	Pilot-scale	Add-on	Algal biofilm	Algal processes	0.75
Ammonium removal using a calcined natural zeolite modified with sodium nitrate.	Fu, H., Li, Y., Yu, Z., Shen, J., Li, J., Zhang, M., Ding, T., Xu, L., Lee, S.S.,	2020	J. Hazard. Mater. 393, 122481.	Adsorption	Adsorption using NaNO3 modified zeolite	Biological	Bench-scale	Add-on	Adsorption	Adsorption	0.15
Adsorbent materials for ammonium and ammonia removal: A review.	Han, B., Butterly, C., Zhang, W., He, J.-Z., Chen, D.,	2020	J. Cleaner Produ. 124611.	Adsorption	Adsorption using Bentonite/Chitosan	Biological	Bench-scale	Add-on	Adsorption	Adsorption	0.6
				Adsorption	Adsorption using modified zeolite	Biological	Bench-scale	Add-on	Adsorption	Adsorption	0.7
Entrapment of micro-sized zeolites in porous hydrogels: Strategy to overcome drawbacks of zeolite particles and beads for adsorption of ammonium ions.	Putra, R.N., Lee, Y.H.,	2020	Sep. Purif. Technol. 237, 116351.	Adsorption	Adsorption using polyvinyl alcohol-alginate-zeolite particles	Biological	Bench-scale	Add-on	Adsorption	Adsorption	0.99
Comparison study on the ammonium adsorption of the biochars derived from different kinds of fruit peel.	Hu, X., Zhang, X., Ngo, H.H., Guo, W., Wen, H., Li, C., Zhang, Y., Ma, C.,	2020	Sci. Total Environ. 707, 135544.	Adsorption	Adsorption using biochar derived from fruit peel	Biological	Bench-scale	Add-on	Adsorption	Adsorption	0.95
Modified Poly(acrylic acid)-based hydrogels for enhanced mainstream removal of ammonium from domestic wastewater.	Cruz, H., Laycock, B., Strounina, E., Seviour, T., Oehmen, A., Pikaar, I.,	2020	Environ. Sci. Technol. 54 (15), 9573–9583.	Adsorption	Adsorption using poly(acrylic acid) (PAA)-based hydrogel	Biological	Bench-scale	Add-on	Adsorption	Adsorption	0.82
				Adsorption	Adsorption	Biological	Bench-scale	Add-on	Adsorption	Adsorption	70 - 80%
Integration of an anaerobic f luidized-bed membrane bioreactor (MBR) with zeolite adsorption and reverse osmosis (RO) for municipal wastewater reclamation: Comparison with an anoxic- aerobic MBR coupled with RO.	Li, Y., Sim, L.N., Ho, J.S., Chong, T.H., Wu, B., Liu, Y.,	2020	Chemosphere 245, 125569.	Anaerobic membrane bioreactor	Anaerobic membrane bioreactor	Biological	Pilot-scale	Add-on	Anaerobic membrane bioreactor	Microbial processes	0.95
Ultrafiltration pretreatment enhances membrane distillation flux, resilience and permeate quality during water recovery from concentrated blackwater (urine/faeces).	Kamranvand F, Davey C J, Williams L, Parker A, Jiang Y, Tyrrel S, McAdam E J	2020	Separation and Purification Technology, 253: 117547	Membrane distillation flux (0.1 μm)	Membrane distillation flux (0.1 μm)	Biological	Full-scale	Add-on	Filtration	Filtration		0.811558
Field testing of a household-scale onsite blackwater treatment system in South Africa.	Sahondo T, Hennessy S, Sindall R C, Chaudhari H, Teleski S, Lynch B J, Sellgren K L, Stoner B R, Grego S, Hawkins B T	2020	Science of the Total Environment, 703: 135469	Solid/liquid separation + Electrochemical + GAC	Solid/liquid separation + Electrochemical + GAC	Chemical	Full-scale	Add-on	Filtration	Filtration		0.451613	0.176471
Performance and prospects of different adsorbents for phosphorus uptake and recovery from water.	Bacelo, H., Pintor, A.M., Santos, S.C., Boaventura, R.A., Botelho, C.M.	2020	Chem. Eng. J., 381, 122566.	Ion exchange resins	Physiochemical process with hybrid anion exchange (HAIX) resin	Physical	Full-scale	Add-on	Ion exchange	Adsorption			0.9
Selective Phosphate Removal from Water and Wastewater using Sorption: Process Fundamentals and Removal Mechanisms.	Wu, B., Wan, J., Zhang, Y., Pan, B., Lo, I.M.C.	2020	Environ. Sci. Technol., 54(1), 50-66.	Adsorption	Selective P adsorption with engineered metal oxides/hydroxides materials	Physical	Pilot-scale	Add-on	Adsorption	Adsorption			0.9
Microalgae Water Bioremediation: Trends and Hot Topics	D. Pacheco, A. C. S. Rocha, A. Garcia, A. Bóia, L. Pereira, T. Verdel-hos	2020	Appl. Sci. 2020, 10(5), 1886; https://doi.org/10.3390/app10051886	Photobioreactor	Photobioreactor: microalgal system	Physical	Pilot-scale	Add-on	Algal biofilm	Assimilation by algae		65.9 - 73.9%	31.2 - 94.8%
Cultivation of Mixed Microalgae Using Municipal Wastewater: Biomass Productivity, Nutrient Removal, and Biochemical Content	A. Fallahi, N. Hajinajaf, O. Tavakoli, M. H. Sarrafzadeh, Iran.	2020	J.Biotechnol. 2020, 18, 88	Photobioreactor	Photobioreactor: microalgal system	Physical	Pilot-scale	Add-on	Algal biofilm	Assimilation by algae			0.5
A self-sustaining synergetic microalgal-bacterial granular sludge process towards energy-efficient and environmentally sustainable municipal wastewater treatment	B. Ji, M. Zhang, J. Gu, Y. Ma, Y. Liu,	2020	Water Res. 2020, 179, 115884	Photobioreactor	Photobioreactor: microalgal system	Physical	Pilot-scale	Add-on	Algal biofilm	Assimilation by algae	0.9684		0.8716
Autochthonous microalgae grown in municipal wastewaters as a tool for effectively removing nitrogen and phosphorous	S. Lima, V. Villanova, F. Grisaﬁ, G. Caputo, A. Brucato, F. Scargiali,	2020	J. Water Process Eng. 2020, 38, 101647	Photobioreactor	Photobioreactor: microalgal system	Physical	Pilot-scale	Add-on	Algal biofilm	Assimilation by algae		0.77	0.61
Microalgae-based treatment of domestic wastewater: Effect of light and temperature on biomass production and nutrient removal	D. Kotoula, A. Iliopoulou, E. Irakleous-Palaiologou, G. Gatidou, M.Aloupi, P. Antonopoulou,	2020	J. Cleaner Prod. 2020, 271, 122704.	Photobioreactor	Photobioreactor: microalgal system	Physical	Pilot-scale	Add-on	Algal biofilm	Assimilation by algae	0.9		0.915
Integration of liquid- liquid membrane contactors and electrodialysis for ammonium recovery and concentration as a liquid fertilizer	X. Vecino, M. Reig, O. Gibert, C. Valderrama, J. Cortina	2020	Chemosphere 245 (2020), 125606.	Ion exchange	Ion exchange	Physical	Pilot-scale	Add-on	Ion exchange	Ion Exchange	85 - 90%
Integrating crystallisation into transmembrane chemical absorption: Process intensification for ammonia separation from anaerobic digestate	C.J. Davey, M. Hermassi, E. Allard, M. Amine, N. Sweet, T.S. Gaite, A. McLeod, E. J. McAdam	2020	J. Membr. Sci. 118236 (2020).	Precipitation	membrane crystallization	Physical	Pilot-scale	Add-on	Precipitation	Precipitation	0.57
Simultaneous removal of dissolved methane and nitrogen fromsynthetic mainstream anaerobic effluent.	Liu, T.; Li, J.; Khai Lim, Z.; Chen, H.; Hu, S.; Yuan, Z.; Guo,J.	2020	Environ. Sci. Technol. 2020,54, 7629−7638.	Biofilm reactor	anoxic biofilm n-DAMO/A reactor	Biological	Pilot-scale	Add-on	Suspended growth	Microbial processes		0.99
Temperature-tolerated mainstream nitrogen removal by anammoxand nitrite/nitrate-dependent anaerobic methane oxidation in amembrane biofilm reactor.	Liu, T.; Khai Lim, Z.; Chen, H.; Hu, S.; Yuan, Z.; Guo, J.	2020	Environ. Sci. Technol. 2020, 54, 3012−3024	Biofilm reactor	anoxic biofilm n-DAMO/A reactor	Biological	Pilot-scale	Add-on	Suspended growth	Microbial processes		0.9
Long-term stability of partial nitritation-anammox fortreatment of municipal wastewater in a moving bed biofilm reactorpilot system.	Gustavsson, D. J. I.; Suarez, C.; Wilén, B.-M.; Hermansson,M.; Persson, F.	2020	Sci. Total Environ. 2020, 714, 136345	moving bed biofilm reactor	moving bed biofilm reactor	Biological	Pilot-scale	Add-on	Moving bed biofilm reactor	Microbial processes		0.3
Slow sand filtration of raw wastewater using biochar as an alternative filtration media.	Kaetzl, K.; Lübken, M.; Nettman, E.; Krimmler, S.; Wichern, M.	2020	Sci. Rep. 2020, 10, 1229.	Anaerobic biofilter	Anaerobic biofilter	Biological	Bench-scale	Add-on	Biofiltration	Microbial processes + filtration	0.05
Mechanism of phosphate adsorption on superparamagnetic microparticles modified with transitional elements: experimental observation and computational modelling.	Zhao, Q., Liu, C., Song, H., Liu, Y., Wang, H., Tian, F., Meng, S., Zhang, K., Wang, N., Mu, R., Li, M.,	2020	Chemosphere 258, 127327. https://doi.org/10.1016/j. chemosphere.2020.127327.	Adsorption	Adsorption	Physical	Pilot-scale	Add-on	Adsorption	Adsorption			0.9
Phytoremediation in constructed wetlands	Indika Herath and Meththika Vithanage	2021	Ansari, A., Gill, S., Gill, R., Lanza, G., Newman, L. (Eds.), Phytoremediation: Management of Environmental Contaminants, 2. Springer International Publishing, Switzerland, pp. 243–263.	Phytoremediation in constructed wetlands	Phytoremediation in constructed wetlands	Biological	Full-scale	In-lagoon	Phytoremediation	Plant-uptake, filteration & microbial processes		40 - 50%
Upgrading municipal lagoons in temperate and cold climates: Total nitrogen removal and phosphorus assimilation at ultra-low temperatures	Patrick M. D’Aoust, Simon Vincent, Guillaume LeBlond, Raheleh Arabgol, Richard Hérard, Warsama Ahmed, Stéphanie Guilherme, Chris Kinsley, Robert Delatolla	2021	Water and Environment JournalVolume 36, Issue 2 p. 308-320	Moving bed biofilm reactor (MBBR)	Pilot-scale nitrifying-nitrifying-denitrifying (NIT-NIT-DENIT) moving bed biofilm reactor (MBBR) treatment train	Biological	Pilot-scale	Add-on	Moving bed biofilm reactor	Nitrification-denitrification & microbial phosphorus uptake		69.8 +/- 24.5%	74.7 +/- 20.1%
Microalga-Mediated Tertiary Treatment of Municipal Wastewater: Removal of Nutrients and Pathogens	Swati Rani,Raja Chowdhury,Wendong Tao and Linda Nedbalová	2021	Sustainability 2021, 13(17), 9554; https://doi.org/10.3390/su13179554	Microalga-mediated tertiary treatment	The microalgal strain Chlorella sorokiniana isolated from a waste stabilization pond was used for tertiary treatment of municipal wastewater. Three light:dark (L:D) regimes of 12:12, 16:8, and 24:0 were used for treating wastewater in microalga (A), microalga + sludge (A + S), and sludge (S) reactors.	Biological	Bench-scale	Add-on	Algal biofilm	Algal-bacterial symbiosis		> 80%	> 80%
Long-term effect of sediment on the performance of a pilot-scale duckweed-based waste stabilization pond	Tu, Qi; Lu, Yifeng; Zhao, Yonggui; Duan, Changqun; Huang, Jun; Fang, Yang; Li, Bo; Zhao, Hai	2021	Science of the Total Environment	Duckweed-based lagoon	Pilot-scale duckweed-based waste stabilization pond	Biological	Pilot-scale	In-lagoon	Phytoremediation	Plant-uptake	0.2413	0.2261	0.2098
Pilot-Scale Investigation of Floating Treatment Wetlands as Retrofits to Waste-Stabilization Ponds for Efficient Domestic Wastewater Treatment	Pishgar, Roya; Banmann, Christopher L.; Chu, Angus	2021	Journal of Environmental Engineering (United States)	Floating treatment wetlands	Pilot-Scale Investigation of Floating Treatment Wetlands as Retrofits to Waste-Stabilization Ponds for Efficient Domestic Wastewater Treatment	Biological	Pilot-scale	In-lagoon	Phytoremediation	Plant-uptake	75% - 85%	86.1% - 93.9%	58.7% - 75.8%
Investigating the working efficiency of natural wastewater treatment systems: A step towards sustainable systems	Pinninti, Ramdas; Kasi, Venkatesh; Landa, Sankar Rao; Rathinasamy, Maheswaran; Sangamreddi, Chandramouli; Radha, Prasada Raju Dandu	2021	Water Practice and Technology	Hyacinth-duckweed pond	Natural treatment system using hyacinth-duckweed pond	Biological	Pilot-scale	In-lagoon	Phytoremediation	Plant-uptake		12.36% - 84.21%	9.2% - 85.7%
Impacts of ammonia loading and biofilm age on the prevalence of nitrogen-cycling microorganisms in a full-scale submerged attached-growth reactor	Weilun Zhao , Rebecca R. Vermace , Timothy E. Mattes , Craig Just	2021	Water Environment ResearchVolume 80, Issue 4	Submerged attached-growth reactor (SAGR™)	Submerged attached-growth reactor (SAGR™) following lagoon treatment	Biological	Pilot-scale	Add-on	Algal biofilm	Algal-bacterial symbiosis		>70%
Optimizing vertical flow aerated steel slag filter system with nitrifiers bacteria for nutrients' removal from domestic wastewater: a pilot study.	Hamdan, Rafidah; Ibrahim, Izzati Izwani; Wan Mohamed, Wan Afnizan; Al‐Gheethi, Adel; Othman, Norzila; Mohamed, Radin	2021	Journal of Chemical Technology & Biotechnology; Apr2021, Vol. 96 Issue 4, p1067-1079, 13p	Optimized vertical flow aerated steel slag filter	Vertical flow aerated steel slag filter system with nitrifiers bacteria	Physical	Pilot-scale	Add-on	Microbial processes	Microbial processes and filteration	> 91%
Electrolysis-enhanced ecological floating bed and its factors influencing nitrogen and phosphorus removal in simulated hyper-eutrophic water.	Yan, Cheng;Ma, Tangming;Wang, Mingxuan;Yang, Shunqing; Yang L; Gao Y	2021	Environmental science and pollution research international [Environ Sci Pollut Res Int] 2021 May; Vol. 28 (18), pp. 22832-22842. Date of Electronic Publication: 2021 Jan 11.	Electrolysis-enhanced ecological floating bed	Electrolysis-integrated ecological floating bed	Biological	Bench-scale	Add-on	Hybrid phytoremediation	Plant-uptake, microbial processes, electrolysis and filteration	0.62		0.994
Hydroponic Chlorophytum comosum cultivating in distinct nutrient concentration, combined with biofilm treating eutrophic water bodies.	Pan, Fanghui;Wang, Youbao;Gui, Yanan	2021	Water & Environment Journal; May2021, Vol. 35 Issue 2, p593-605, 13p	Ecological floating bed with biofilm	Aquatic plants combined with microorganisms in constructed ecological floating bed (EFB)	Biological	Pilot-scale	Add-on	Phytoremediation	Plant-uptake, microbial processes, and filteration		0.5	0.57
Microalga-mediated tertiary treatment of municipal wastewater: Removal of nutrients and pathogens	Rani, Swati; Chowdhury, Raja; Tao, Wendong; Nedbalova, Linda	2021	Sustainability 2021, 13, 9554.	Micro-algal system	Micro-algal system	Biological	Bench-scale	Add-on	Algal biofilm	Algal processes	0.99	0.19	81 - 83%
Upgrading of waste stabilization ponds using a low-cost small-scale fine bubble diffused aeration system	Vagheei, Ramazan	2021	Water Science & Technology Vol 84 No 10-11, 3119	Aeration	Aeration: diffused	Physical	Full-scale	In-lagoon	Aeration	Microbial processes	58 - 68%		12 - 21%
Microalgal-bacterial granular sludge process: A game changer of future municipal wastewater treatment?	Zhang, M., Ji, B., Liu, Y.,	2021	Sci. Total Environ. 752, 141957.	Microalgal-bacterial granular sludge process	Microalgal-bacterial granular sludge process	Biological	Pilot-scale	Add-on	Algal biofilm	Algal processes	0.99		1
Species, fractions, and characterization of phosphorus in sewage sludge: A critical review from the perspective of recovery	Yu, Bohan; Luo, Jinghuan; Xie, Huanhuan; Yang, Huan; Chen, Shanping; Liu, Jianyong; Zhang, Ruina; Li, Yu-You	2021	Science of The Total Environment Volume 786, 10 September 2021, 147437	Chemical precipitation	Chemical precipitation using coagulants	Chemical	Pilot-scale	Add-on	Chemical precipitation	Chemical precipitation			0.9
Impacts of ammonia loading and biofilm age on the prevalence of nitrogen-cycling microorganisms in a full-scale submerged attached-growth reactor	Zhao, Weilun; Vermace, Rebecca R.; Mattes, Timothy E.; Just, Craig	2021	Water Environ Res. 2021 May;93(5):787-796. doi: 10.1002/wer.1471. Epub 2020 Nov 12.	Submerged attached-growth reactor	Submerged attached-growth reactor	Biological	Full-scale	Add-on	Attached growth	Microbial processes	> 70%
Performance and Energy Consumption Evaluation of Rotating Biological Contactor for Domestic Wastewater Treatment	Waqas, Sharjeel; Bilad, Muhammad Roil; Man, Zakaria B	2021	Indonesian Journal of Science and Technology (2021): DOI:10.17509/IJOST.V6I1.31524	Rotating Biological Contactor	Rotating Biological Contactor	Biological	Full-scale	Add-on	Attached growth	Microbial processes	0.952	0.7	0.789
Hybrid constructed wetlands as post-treatment of blackwater: an assessment of the removal of antibiotics.	Sakurai K S I, Pompei C M E, Tomita I N, Santos-Neto A J, Silva G H R	2021	Journal of Environmental Management, 278: 111552	UASB + Constructed wetland	UASB + Constructed wetland	Hybrid	Full-scale	Add-on	Phytoremediation	Microbial processes and filtration		0.54246	0.698795
Evaluation of nutrient removal performance and resource recovery potential of anaerobic/anoxic/aerobic membrane bioreactor with limited aeration.	Jiang, L., Liu, Y., Guo, F., Zhou, Z., Jiang, J., You, Z., Wang, Q., Wang, Z., Wu, Z.	2021	Bioresour. Technol., 340, 125728.	Membrane bioreactor (MBR)	Solid-liquid separation by membrane with enhanced biological treatment and sludge reduction for high strength wastewater	Biological	Full-scale	Add-on	Membrane bioreactor (MBR)	Biological P treatment			60 - 97%
A novel submerged anaerobic osmotic membrane bioreactor coupled to membrane distillation for water reclamation from municipal wastewater.	Caroline Ricci, B., Santos Arcanjo, G., Rezende Moreira, V., Abner Rocha Lebron, Y., Koch, K., Cristina Rodrigues Costa, F., Paulinelli Ferreira, B., Luiza Costa Lisboa, F., Diniz Miranda, L., Vieira de Faria, C., Celina Lange, L., Cristina Santos Amaral, M.	2021	Chem. Eng. J., 414, 128645.	Membrane distillation (MD)	Electrically driven separation with ion exchange membrane	Physical	Bench-scale	Add-on	Membrane distillation (MD)	Membrane separation			86 - 94%
Role of air scouring inanaerobic/anoxic tanks providing nitrogen removal by mainstreamanammox conversion in a hybrid biofilm/suspended growth full-scaleWWTP in China.	Yuan, Q.; He, B.; Qian, L.; Littleton, H.; Daigger, G. T.; vanLoosdrecht, M.; Wells, G. F.; Wang, K.; Cai, H.	2021	Water Environ. Res. 2021, 93, 2198−2212	Partial denitrification-anammox (PD/A)	Partial denitrification-anammox (PD/A)	Biological	Pilot-scale	Add-on	Suspended growth	Microbial processes		0.77
Spontaneous mainstream anammox in a full-scale wastewater treatment plant with hybrid sludge retention time ina temperate zone of China.	Yuan, Q.; Wang, K.; He, B.; Liu, R.; Qian, L.; Wan, S.; Zhou,Y.; Cai, H.; Gong, H.	2021	Water Environ. Res. 2021, 93, 854−864.	Partial denitrification-anammox (PD/A)	Partial denitrification-anammox (PD/A)	Biological	Full-scale	Add-on	Suspended growth	Microbial processes		0.68
Pilot-scale evaluation of partial denitrification/anammox onnitrogen removal from low COD/N real sewage based on a modifiedprocess.	Zhao, Q.; Chen, K.; Li, J.; Sun, S.; Jia, T.; Huang, Y.; Peng, Y.;Zhang, L.	2021	Bioresour. Technol. 2021, 338, 125580.	AAO (anaerobic, anoxic and oxic) + BAF (biological aerated filter)	AAO (anaerobic, anoxic and oxic) + BAF (biological aerated filter)	Biological	Pilot-scale	Add-on	Suspended growth	Microbial processes		0.75
Efficientnitrogen removal from mainstream wastewater through couplingPartial Nitritation, Anammox and Methane-dependent nitrite/nitratereduction (PNAM).	Liu, T.; Lu, Y.; Zheng, M.; Hu, S.; Yuan, Z.;	2021	Water Res. 2021, 206, 117723.	Biofilm reactor	one-stage n-DAMO/A	Biological	Pilot-scale	Add-on	Suspended growth	Microbial processes		0.95
Mainstream nitrogen and dissolvedmethane removal through coupling n-DAMO with anammox ingranular sludge at low temperature.	Fan, S.-Q.; Xie, G.-J.; Lu, Y.; Zhao, Z.-C.; Liu, B.-F.; Xing, D.-F.; Ding, J.; Han, H.-J.; Ren, N.-Q.	2021	Environ. Sci. Technol. 2021, 55,16586−16599	Biofilm reactor	anoxic biofilm n-DAMO/A reactor	Biological	Pilot-scale	Add-on	Suspended growth	Microbial processes		0.9
Primary sludge fermentate as carbon source for mainstream partialdenitrification-anammox (PdNA)	Ali, P.; Zalivina, N.; Le, T.; Riffat, R.; Ergas, S.; Wett, B.;Murthy, S.; Al-Omari, A.; deBarbadillo, C.; Bott, C.; De Clippeleir, H.	2021	Water Environ. Res. 2021, 93,1044−1062	Partial denitrification-anammox (PD/A)	Partial denitrification-anammox (PD/A)	Biological	Pilot-scale	Add-on	Suspended growth	Microbial processes		0.6
A review of constructed wetland on type, treatment and technology of wastewater.	Parde, D.; Patwa, A.; Shukla, A.; Vijay, R.; Killedar, D.J.; Kumar, R.	2021	Environ. Technol. Innov. 2021, 21, 101261	Constructed wetland	Constructed wetland	Biological	Full-scale	Add-on	Phytoremediation	Microbial processes + filtration		60 - 80%	40 - 90%
[truncated: 101 more rows]

## Sheet: Table S2 PRISMA
Table S2: PRISMA
[truncated: 57 more rows]

## Sheet: Table S3 Performance
Table S3: Performance of Underlying Nutrient Management Technologies
[truncated: 34 more rows]

[truncated: 3 more sheets: Table S4 Suitability Criteria, Table S5 AHP Matrix, Table S6 Suitability Index]
